# Supplementary material for: The pediatric template of brain perfusion
Source: Sci Data. 2015 Feb 3;2:150003. doi: 10.1038/sdata.2015.3 (PMC4413243; doi:10.1038/sdata.2015.3)
Supplement: Supplementary file 1 [file sdata20153-isa1.zip]

Archive with 3 entries (3 files):
- i_Investigation.txt
- s_study_Avants.txt
- a_assay_Avants.txt
