# Supplementary material for: The pediatric template of brain perfusion
Source: Sci Data. 2015 Feb 3;2:150003. doi: 10.1038/sdata.2015.3 (PMC4413243; doi:10.1038/sdata.2015.3)
Supplement: Supplementary file 1 [file sdata20153-isa1.zip › a_assay_Avants.txt]

Sample Name	Protocol REF	Parameter Value[instrument]	Parameter Value[manufacturer]	Parameter Value[magnetic field strength value]	Parameter Value[magnetic field strength unit]	Term Source REF	Term Accession Number	Parameter Value[MRI assay]	Parameter Value[pulse sequence type]	Parameter value[repetition time]	Parameter value[repetition time unit]	Term Source REF	Term Accession Number	Parameter value[echo time]	Parameter value[echo time unit]	Term Source REF	Term Accession Number	Parameter value[inversion time]	Parameter value[inversion time unit]	Term Source REF	Term Accession Number	Parameter value[resolution value]	Parameter value[resolution unit]	Term Source REF	Term Accession Number	Parameter Value[matrix size voxel value]	Parameter Value[matrix size unit]	Term Source REF	Term Accession Number	Parameter Value[flip angle value]	Parameter Value[flip angle unit]	Term Source REF	Term Accession Number	Comment[instructions]	Parameter Value[labeling duration time value]	Parameter Value[labeling duration time unit]	Term Source REF	Term Accession Number	Parameter Value[post-labeling delay time value]	Parameter Value[post-labeling delay time unit]	Term Source REF	Term Accession Number	Parameter Value[total scan time value]	Parameter Value[total scan time unit]	Term Source REF	Term Accession Number	Assay Name	Comment[Scan Date]	Raw Data File
#Anatomy
PEDS007	Magnetic Resonance Imaging	Siemens 3T TIM Trio	Siemens	3	tesla	UNITSONT	UO:0000228	T1-weighted Acquisition	MPRAGE with 3D inversion recovery	2170	millisecond	UNITSONT	UO:0000028	4.33	millisecond	UNITSONT	UO:0000028	1100	millisecond	UNITSONT	UO:0000028	1x1x1	millimeter	UNITSONT	UO:0000016	256x256x192	millimeter	UNITSONT	UO:0000016	7	degree	UNITSONT	UO:0000185										488	second	UNITSONT	UO:0000010	PEDS007_20100709_T1-weighted Acquisition	20100709	PEDS007/20100709/Anatomy/PEDS007_20100709_mprage_t1.nii.gz
PEDS007	Magnetic Resonance Imaging	Siemens 3T TIM Trio	Siemens	3	tesla	UNITSONT	UO:0000228	T1-weighted Acquisition	MPRAGE with 3D inversion recovery	2170	millisecond	UNITSONT	UO:0000028	4.33	millisecond	UNITSONT	UO:0000028	1100	millisecond	UNITSONT	UO:0000028	1x1x1	millimeter	UNITSONT	UO:0000016	256x256x192	millimeter	UNITSONT	UO:0000016	7	degree	UNITSONT	UO:0000185										488	second	UNITSONT	UO:0000010	PEDS007_20100801_T1-weighted Acquisition	20100801	PEDS007/20100801/Anatomy/PEDS007_20100801_mprage_t1.nii.gz
PEDS007	Magnetic Resonance Imaging	Siemens 3T TIM Trio	Siemens	3	tesla	UNITSONT	UO:0000228	T1-weighted Acquisition	MPRAGE with 3D inversion recovery	2170	millisecond	UNITSONT	UO:0000028	4.33	millisecond	UNITSONT	UO:0000028	1100	millisecond	UNITSONT	UO:0000028	1x1x1	millimeter	UNITSONT	UO:0000016	256x256x192	millimeter	UNITSONT	UO:0000016	7	degree	UNITSONT	UO:0000185										488	second	UNITSONT	UO:0000010	PEDS007_20110903_T1-weighted Acquisition	20110903	PEDS007/20110903/Anatomy/PEDS007_20110903_mprage_t1.nii.gz
PEDS007	Magnetic Resonance Imaging	Siemens 3T TIM Trio	Siemens	3	tesla	UNITSONT	UO:0000228	T1-weighted Acquisition	MPRAGE with 3D inversion recovery	2170	millisecond	UNITSONT	UO:0000028	4.33	millisecond	UNITSONT	UO:0000028	1100	millisecond	UNITSONT	UO:0000028	1x1x1	millimeter	UNITSONT	UO:0000016	256x256x192	millimeter	UNITSONT	UO:0000016	7	degree	UNITSONT	UO:0000185										488	second	UNITSONT	UO:0000010	PEDS007_20120908_T1-weighted Acquisition	20120908	PEDS007/20120908/Anatomy/PEDS007_20120908_mprage_t1.nii.gz
PEDS008	Magnetic Resonance Imaging	Siemens 3T TIM Trio	Siemens	3	tesla	UNITSONT	UO:0000228	T1-weighted Acquisition	MPRAGE with 3D inversion recovery	2170	millisecond	UNITSONT	UO:0000028	4.33	millisecond	UNITSONT	UO:0000028	1100	millisecond	UNITSONT	UO:0000028	1x1x1	millimeter	UNITSONT	UO:0000016	256x256x192	millimeter	UNITSONT	UO:0000016	7	degree	UNITSONT	UO:0000185										488	second	UNITSONT	UO:0000010	PEDS008_20100711_T1-weighted Acquisition	20100711	PEDS008/20100711/Anatomy/PEDS008_20100711_mprage_t1.nii.gz
PEDS008	Magnetic Resonance Imaging	Siemens 3T TIM Trio	Siemens	3	tesla	UNITSONT	UO:0000228	T1-weighted Acquisition	MPRAGE with 3D inversion recovery	2170	millisecond	UNITSONT	UO:0000028	4.33	millisecond	UNITSONT	UO:0000028	1100	millisecond	UNITSONT	UO:0000028	1x1x1	millimeter	UNITSONT	UO:0000016	256x256x192	millimeter	UNITSONT	UO:0000016	7	degree	UNITSONT	UO:0000185										488	second	UNITSONT	UO:0000010	PEDS008_20101120_T1-weighted Acquisition	20101120	PEDS008/20101120/Anatomy/PEDS008_20101120_mprage_t1.nii.gz
PEDS009	Magnetic Resonance Imaging	Siemens 3T TIM Trio	Siemens	3	tesla	UNITSONT	UO:0000228	T1-weighted Acquisition	MPRAGE with 3D inversion recovery	2170	millisecond	UNITSONT	UO:0000028	4.33	millisecond	UNITSONT	UO:0000028	1100	millisecond	UNITSONT	UO:0000028	1x1x1	millimeter	UNITSONT	UO:0000016	256x256x192	millimeter	UNITSONT	UO:0000016	7	degree	UNITSONT	UO:0000185										488	second	UNITSONT	UO:0000010	PEDS009_20100713_T1-weighted Acquisition	20100713	PEDS009/20100713/Anatomy/PEDS009_20100713_mprage_t1.nii.gz
PEDS010	Magnetic Resonance Imaging	Siemens 3T TIM Trio	Siemens	3	tesla	UNITSONT	UO:0000228	T1-weighted Acquisition	MPRAGE with 3D inversion recovery	2170	millisecond	UNITSONT	UO:0000028	4.33	millisecond	UNITSONT	UO:0000028	1100	millisecond	UNITSONT	UO:0000028	1x1x1	millimeter	UNITSONT	UO:0000016	256x256x192	millimeter	UNITSONT	UO:0000016	7	degree	UNITSONT	UO:0000185										488	second	UNITSONT	UO:0000010	PEDS010_20100722_T1-weighted Acquisition	20100722	PEDS010/20100722/Anatomy/PEDS010_20100722_mprage_t1.nii.gz
PEDS010	Magnetic Resonance Imaging	Siemens 3T TIM Trio	Siemens	3	tesla	UNITSONT	UO:0000228	T1-weighted Acquisition	MPRAGE with 3D inversion recovery	2170	millisecond	UNITSONT	UO:0000028	4.33	millisecond	UNITSONT	UO:0000028	1100	millisecond	UNITSONT	UO:0000028	1x1x1	millimeter	UNITSONT	UO:0000016	256x256x192	millimeter	UNITSONT	UO:0000016	7	degree	UNITSONT	UO:0000185										488	second	UNITSONT	UO:0000010	PEDS010_20101008_T1-weighted Acquisition	20101008	PEDS010/20101008/Anatomy/PEDS010_20101008_mprage_t1.nii.gz
PEDS011	Magnetic Resonance Imaging	Siemens 3T TIM Trio	Siemens	3	tesla	UNITSONT	UO:0000228	T1-weighted Acquisition	MPRAGE with 3D inversion recovery	2170	millisecond	UNITSONT	UO:0000028	4.33	millisecond	UNITSONT	UO:0000028	1100	millisecond	UNITSONT	UO:0000028	1x1x1	millimeter	UNITSONT	UO:0000016	256x256x192	millimeter	UNITSONT	UO:0000016	7	degree	UNITSONT	UO:0000185										488	second	UNITSONT	UO:0000010	PEDS011_20100812_T1-weighted Acquisition	20100812	PEDS011/20100812/Anatomy/PEDS011_20100812_mprage_t1.nii.gz
PEDS012	Magnetic Resonance Imaging	Siemens 3T TIM Trio	Siemens	3	tesla	UNITSONT	UO:0000228	T1-weighted Acquisition	MPRAGE with 3D inversion recovery	2170	millisecond	UNITSONT	UO:0000028	4.33	millisecond	UNITSONT	UO:0000028	1100	millisecond	UNITSONT	UO:0000028	1x1x1	millimeter	UNITSONT	UO:0000016	256x256x192	millimeter	UNITSONT	UO:0000016	7	degree	UNITSONT	UO:0000185										488	second	UNITSONT	UO:0000010	PEDS012_20100813_T1-weighted Acquisition	20100813	PEDS012/20100813/Anatomy/PEDS012_20100813_mprage_t1.nii.gz
PEDS012	Magnetic Resonance Imaging	Siemens 3T TIM Trio	Siemens	3	tesla	UNITSONT	UO:0000228	T1-weighted Acquisition	MPRAGE with 3D inversion recovery	2170	millisecond	UNITSONT	UO:0000028	4.33	millisecond	UNITSONT	UO:0000028	1100	millisecond	UNITSONT	UO:0000028	1x1x1	millimeter	UNITSONT	UO:0000016	256x256x192	millimeter	UNITSONT	UO:0000016	7	degree	UNITSONT	UO:0000185										488	second	UNITSONT	UO:0000010	PEDS012_20110902_T1-weighted Acquisition	20110902	PEDS012/20110902/Anatomy/PEDS012_20110902_mprage_t1.nii.gz
PEDS012	Magnetic Resonance Imaging	Siemens 3T TIM Trio	Siemens	3	tesla	UNITSONT	UO:0000228	T1-weighted Acquisition	MPRAGE with 3D inversion recovery	2170	millisecond	UNITSONT	UO:0000028	4.33	millisecond	UNITSONT	UO:0000028	1100	millisecond	UNITSONT	UO:0000028	1x1x1	millimeter	UNITSONT	UO:0000016	256x256x192	millimeter	UNITSONT	UO:0000016	7	degree	UNITSONT	UO:0000185										488	second	UNITSONT	UO:0000010	PEDS012_20110905_T1-weighted Acquisition	20110905	PEDS012/20110905/Anatomy/PEDS012_20110905_mprage_t1.nii.gz
PEDS012	Magnetic Resonance Imaging	Siemens 3T TIM Trio	Siemens	3	tesla	UNITSONT	UO:0000228	T1-weighted Acquisition	MPRAGE with 3D inversion recovery	2170	millisecond	UNITSONT	UO:0000028	4.33	millisecond	UNITSONT	UO:0000028	1100	millisecond	UNITSONT	UO:0000028	1x1x1	millimeter	UNITSONT	UO:0000016	256x256x192	millimeter	UNITSONT	UO:0000016	7	degree	UNITSONT	UO:0000185										488	second	UNITSONT	UO:0000010	PEDS012_20121031_T1-weighted Acquisition	20121031	PEDS012/20121031/Anatomy/PEDS012_20121031_mprage_t1.nii.gz
PEDS013	Magnetic Resonance Imaging	Siemens 3T TIM Trio	Siemens	3	tesla	UNITSONT	UO:0000228	T1-weighted Acquisition	MPRAGE with 3D inversion recovery	2170	millisecond	UNITSONT	UO:0000028	4.33	millisecond	UNITSONT	UO:0000028	1100	millisecond	UNITSONT	UO:0000028	1x1x1	millimeter	UNITSONT	UO:0000016	256x256x192	millimeter	UNITSONT	UO:0000016	7	degree	UNITSONT	UO:0000185										488	second	UNITSONT	UO:0000010	PEDS013_20100831_T1-weighted Acquisition	20100831	PEDS013/20100831/Anatomy/PEDS013_20100831_mprage_t1.nii.gz
PEDS013	Magnetic Resonance Imaging	Siemens 3T TIM Trio	Siemens	3	tesla	UNITSONT	UO:0000228	T1-weighted Acquisition	MPRAGE with 3D inversion recovery	2170	millisecond	UNITSONT	UO:0000028	4.33	millisecond	UNITSONT	UO:0000028	1100	millisecond	UNITSONT	UO:0000028	1x1x1	millimeter	UNITSONT	UO:0000016	256x256x192	millimeter	UNITSONT	UO:0000016	7	degree	UNITSONT	UO:0000185										488	second	UNITSONT	UO:0000010	PEDS013_20101111_T1-weighted Acquisition	20101111	PEDS013/20101111/Anatomy/PEDS013_20101111_mprage_t1.nii.gz
PEDS013	Magnetic Resonance Imaging	Siemens 3T TIM Trio	Siemens	3	tesla	UNITSONT	UO:0000228	T1-weighted Acquisition	MPRAGE with 3D inversion recovery	2170	millisecond	UNITSONT	UO:0000028	4.33	millisecond	UNITSONT	UO:0000028	1100	millisecond	UNITSONT	UO:0000028	1x1x1	millimeter	UNITSONT	UO:0000016	256x256x192	millimeter	UNITSONT	UO:0000016	7	degree	UNITSONT	UO:0000185										488	second	UNITSONT	UO:0000010	PEDS013_20110905_T1-weighted Acquisition	20110905	PEDS013/20110905/Anatomy/PEDS013_20110905_mprage_t1.nii.gz
PEDS013	Magnetic Resonance Imaging	Siemens 3T TIM Trio	Siemens	3	tesla	UNITSONT	UO:0000228	T1-weighted Acquisition	MPRAGE with 3D inversion recovery	2170	millisecond	UNITSONT	UO:0000028	4.33	millisecond	UNITSONT	UO:0000028	1100	millisecond	UNITSONT	UO:0000028	1x1x1	millimeter	UNITSONT	UO:0000016	256x256x192	millimeter	UNITSONT	UO:0000016	7	degree	UNITSONT	UO:0000185										488	second	UNITSONT	UO:0000010	PEDS013_20120821_T1-weighted Acquisition	20120821	PEDS013/20120821/Anatomy/PEDS013_20120821_mprage_t1.nii.gz
PEDS014	Magnetic Resonance Imaging	Siemens 3T TIM Trio	Siemens	3	tesla	UNITSONT	UO:0000228	T1-weighted Acquisition	MPRAGE with 3D inversion recovery	2170	millisecond	UNITSONT	UO:0000028	4.33	millisecond	UNITSONT	UO:0000028	1100	millisecond	UNITSONT	UO:0000028	1x1x1	millimeter	UNITSONT	UO:0000016	256x256x192	millimeter	UNITSONT	UO:0000016	7	degree	UNITSONT	UO:0000185										488	second	UNITSONT	UO:0000010	PEDS014_20100831_T1-weighted Acquisition	20100831	PEDS014/20100831/Anatomy/PEDS014_20100831_mprage_t1.nii.gz
PEDS014	Magnetic Resonance Imaging	Siemens 3T TIM Trio	Siemens	3	tesla	UNITSONT	UO:0000228	T1-weighted Acquisition	MPRAGE with 3D inversion recovery	2170	millisecond	UNITSONT	UO:0000028	4.33	millisecond	UNITSONT	UO:0000028	1100	millisecond	UNITSONT	UO:0000028	1x1x1	millimeter	UNITSONT	UO:0000016	256x256x192	millimeter	UNITSONT	UO:0000016	7	degree	UNITSONT	UO:0000185										488	second	UNITSONT	UO:0000010	PEDS014_20100927_T1-weighted Acquisition	20100927	PEDS014/20100927/Anatomy/PEDS014_20100927_mprage_t1.nii.gz
PEDS014	Magnetic Resonance Imaging	Siemens 3T TIM Trio	Siemens	3	tesla	UNITSONT	UO:0000228	T1-weighted Acquisition	MPRAGE with 3D inversion recovery	2170	millisecond	UNITSONT	UO:0000028	4.33	millisecond	UNITSONT	UO:0000028	1100	millisecond	UNITSONT	UO:0000028	1x1x1	millimeter	UNITSONT	UO:0000016	256x256x192	millimeter	UNITSONT	UO:0000016	7	degree	UNITSONT	UO:0000185										488	second	UNITSONT	UO:0000010	PEDS014_20110823_T1-weighted Acquisition	20110823	PEDS014/20110823/Anatomy/PEDS014_20110823_mprage_t1.nii.gz
PEDS014	Magnetic Resonance Imaging	Siemens 3T TIM Trio	Siemens	3	tesla	UNITSONT	UO:0000228	T1-weighted Acquisition	MPRAGE with 3D inversion recovery	2170	millisecond	UNITSONT	UO:0000028	4.33	millisecond	UNITSONT	UO:0000028	1100	millisecond	UNITSONT	UO:0000028	1x1x1	millimeter	UNITSONT	UO:0000016	256x256x192	millimeter	UNITSONT	UO:0000016	7	degree	UNITSONT	UO:0000185										488	second	UNITSONT	UO:0000010	PEDS014_20120825_T1-weighted Acquisition	20120825	PEDS014/20120825/Anatomy/PEDS014_20120825_mprage_t1.nii.gz
PEDS015	Magnetic Resonance Imaging	Siemens 3T TIM Trio	Siemens	3	tesla	UNITSONT	UO:0000228	T1-weighted Acquisition	MPRAGE with 3D inversion recovery	2170	millisecond	UNITSONT	UO:0000028	4.33	millisecond	UNITSONT	UO:0000028	1100	millisecond	UNITSONT	UO:0000028	1x1x1	millimeter	UNITSONT	UO:0000016	256x256x192	millimeter	UNITSONT	UO:0000016	7	degree	UNITSONT	UO:0000185										488	second	UNITSONT	UO:0000010	PEDS015_20100901_T1-weighted Acquisition	20100901	PEDS015/20100901/Anatomy/PEDS015_20100901_mprage_t1.nii.gz
PEDS015	Magnetic Resonance Imaging	Siemens 3T TIM Trio	Siemens	3	tesla	UNITSONT	UO:0000228	T1-weighted Acquisition	MPRAGE with 3D inversion recovery	2170	millisecond	UNITSONT	UO:0000028	4.33	millisecond	UNITSONT	UO:0000028	1100	millisecond	UNITSONT	UO:0000028	1x1x1	millimeter	UNITSONT	UO:0000016	256x256x192	millimeter	UNITSONT	UO:0000016	7	degree	UNITSONT	UO:0000185										488	second	UNITSONT	UO:0000010	PEDS015_20110812_T1-weighted Acquisition	20110812	PEDS015/20110812/Anatomy/PEDS015_20110812_mprage_t1.nii.gz
PEDS016	Magnetic Resonance Imaging	Siemens 3T TIM Trio	Siemens	3	tesla	UNITSONT	UO:0000228	T1-weighted Acquisition	MPRAGE with 3D inversion recovery	2170	millisecond	UNITSONT	UO:0000028	4.33	millisecond	UNITSONT	UO:0000028	1100	millisecond	UNITSONT	UO:0000028	1x1x1	millimeter	UNITSONT	UO:0000016	256x256x192	millimeter	UNITSONT	UO:0000016	7	degree	UNITSONT	UO:0000185										488	second	UNITSONT	UO:0000010	PEDS016_20100901_T1-weighted Acquisition	20100901	PEDS016/20100901/Anatomy/PEDS016_20100901_mprage_t1.nii.gz
PEDS017	Magnetic Resonance Imaging	Siemens 3T TIM Trio	Siemens	3	tesla	UNITSONT	UO:0000228	T1-weighted Acquisition	MPRAGE with 3D inversion recovery	2170	millisecond	UNITSONT	UO:0000028	4.33	millisecond	UNITSONT	UO:0000028	1100	millisecond	UNITSONT	UO:0000028	1x1x1	millimeter	UNITSONT	UO:0000016	256x256x192	millimeter	UNITSONT	UO:0000016	7	degree	UNITSONT	UO:0000185										488	second	UNITSONT	UO:0000010	PEDS017_20100902_T1-weighted Acquisition	20100902	PEDS017/20100902/Anatomy/PEDS017_20100902_mprage_t1.nii.gz
PEDS018	Magnetic Resonance Imaging	Siemens 3T TIM Trio	Siemens	3	tesla	UNITSONT	UO:0000228	T1-weighted Acquisition	MPRAGE with 3D inversion recovery	2170	millisecond	UNITSONT	UO:0000028	4.33	millisecond	UNITSONT	UO:0000028	1100	millisecond	UNITSONT	UO:0000028	1x1x1	millimeter	UNITSONT	UO:0000016	256x256x192	millimeter	UNITSONT	UO:0000016	7	degree	UNITSONT	UO:0000185										488	second	UNITSONT	UO:0000010	PEDS018_20100908_T1-weighted Acquisition	20100908	PEDS018/20100908/Anatomy/PEDS018_20100908_mprage_t1.nii.gz
PEDS019	Magnetic Resonance Imaging	Siemens 3T TIM Trio	Siemens	3	tesla	UNITSONT	UO:0000228	T1-weighted Acquisition	MPRAGE with 3D inversion recovery	2170	millisecond	UNITSONT	UO:0000028	4.33	millisecond	UNITSONT	UO:0000028	1100	millisecond	UNITSONT	UO:0000028	1x1x1	millimeter	UNITSONT	UO:0000016	256x256x192	millimeter	UNITSONT	UO:0000016	7	degree	UNITSONT	UO:0000185										488	second	UNITSONT	UO:0000010	PEDS019_20100909_T1-weighted Acquisition	20100909	PEDS019/20100909/Anatomy/PEDS019_20100909_mprage_t1.nii.gz
PEDS020	Magnetic Resonance Imaging	Siemens 3T TIM Trio	Siemens	3	tesla	UNITSONT	UO:0000228	T1-weighted Acquisition	MPRAGE with 3D inversion recovery	2170	millisecond	UNITSONT	UO:0000028	4.33	millisecond	UNITSONT	UO:0000028	1100	millisecond	UNITSONT	UO:0000028	1x1x1	millimeter	UNITSONT	UO:0000016	256x256x192	millimeter	UNITSONT	UO:0000016	7	degree	UNITSONT	UO:0000185										488	second	UNITSONT	UO:0000010	PEDS020_20100917_T1-weighted Acquisition	20100917	PEDS020/20100917/Anatomy/PEDS020_20100917_mprage_t1.nii.gz
PEDS021	Magnetic Resonance Imaging	Siemens 3T TIM Trio	Siemens	3	tesla	UNITSONT	UO:0000228	T1-weighted Acquisition	MPRAGE with 3D inversion recovery	2170	millisecond	UNITSONT	UO:0000028	4.33	millisecond	UNITSONT	UO:0000028	1100	millisecond	UNITSONT	UO:0000028	1x1x1	millimeter	UNITSONT	UO:0000016	256x256x192	millimeter	UNITSONT	UO:0000016	7	degree	UNITSONT	UO:0000185										488	second	UNITSONT	UO:0000010	PEDS021_20101010_T1-weighted Acquisition	20101010	PEDS021/20101010/Anatomy/PEDS021_20101010_mprage_t1.nii.gz
PEDS021	Magnetic Resonance Imaging	Siemens 3T TIM Trio	Siemens	3	tesla	UNITSONT	UO:0000228	T1-weighted Acquisition	MPRAGE with 3D inversion recovery	2170	millisecond	UNITSONT	UO:0000028	4.33	millisecond	UNITSONT	UO:0000028	1100	millisecond	UNITSONT	UO:0000028	1x1x1	millimeter	UNITSONT	UO:0000016	256x256x192	millimeter	UNITSONT	UO:0000016	7	degree	UNITSONT	UO:0000185										488	second	UNITSONT	UO:0000010	PEDS021_20101017_T1-weighted Acquisition	20101017	PEDS021/20101017/Anatomy/PEDS021_20101017_mprage_t1.nii.gz
PEDS021	Magnetic Resonance Imaging	Siemens 3T TIM Trio	Siemens	3	tesla	UNITSONT	UO:0000228	T1-weighted Acquisition	MPRAGE with 3D inversion recovery	2170	millisecond	UNITSONT	UO:0000028	4.33	millisecond	UNITSONT	UO:0000028	1100	millisecond	UNITSONT	UO:0000028	1x1x1	millimeter	UNITSONT	UO:0000016	256x256x192	millimeter	UNITSONT	UO:0000016	7	degree	UNITSONT	UO:0000185										488	second	UNITSONT	UO:0000010	PEDS021_20111023_T1-weighted Acquisition	20111023	PEDS021/20111023/Anatomy/PEDS021_20111023_mprage_t1.nii.gz
PEDS021	Magnetic Resonance Imaging	Siemens 3T TIM Trio	Siemens	3	tesla	UNITSONT	UO:0000228	T1-weighted Acquisition	MPRAGE with 3D inversion recovery	2170	millisecond	UNITSONT	UO:0000028	4.33	millisecond	UNITSONT	UO:0000028	1100	millisecond	UNITSONT	UO:0000028	1x1x1	millimeter	UNITSONT	UO:0000016	256x256x192	millimeter	UNITSONT	UO:0000016	7	degree	UNITSONT	UO:0000185										488	second	UNITSONT	UO:0000010	PEDS021_20121202_T1-weighted Acquisition	20121202	PEDS021/20121202/Anatomy/PEDS021_20121202_mprage_t1.nii.gz
PEDS022	Magnetic Resonance Imaging	Siemens 3T TIM Trio	Siemens	3	tesla	UNITSONT	UO:0000228	T1-weighted Acquisition	MPRAGE with 3D inversion recovery	2170	millisecond	UNITSONT	UO:0000028	4.33	millisecond	UNITSONT	UO:0000028	1100	millisecond	UNITSONT	UO:0000028	1x1x1	millimeter	UNITSONT	UO:0000016	256x256x192	millimeter	UNITSONT	UO:0000016	7	degree	UNITSONT	UO:0000185										488	second	UNITSONT	UO:0000010	PEDS022_20101010_T1-weighted Acquisition	20101010	PEDS022/20101010/Anatomy/PEDS022_20101010_mprage_t1.nii.gz
PEDS022	Magnetic Resonance Imaging	Siemens 3T TIM Trio	Siemens	3	tesla	UNITSONT	UO:0000228	T1-weighted Acquisition	MPRAGE with 3D inversion recovery	2170	millisecond	UNITSONT	UO:0000028	4.33	millisecond	UNITSONT	UO:0000028	1100	millisecond	UNITSONT	UO:0000028	1x1x1	millimeter	UNITSONT	UO:0000016	256x256x192	millimeter	UNITSONT	UO:0000016	7	degree	UNITSONT	UO:0000185										488	second	UNITSONT	UO:0000010	PEDS022_20111216_T1-weighted Acquisition	20111216	PEDS022/20111216/Anatomy/PEDS022_20111216_mprage_t1.nii.gz
PEDS022	Magnetic Resonance Imaging	Siemens 3T TIM Trio	Siemens	3	tesla	UNITSONT	UO:0000228	T1-weighted Acquisition	MPRAGE with 3D inversion recovery	2170	millisecond	UNITSONT	UO:0000028	4.33	millisecond	UNITSONT	UO:0000028	1100	millisecond	UNITSONT	UO:0000028	1x1x1	millimeter	UNITSONT	UO:0000016	256x256x192	millimeter	UNITSONT	UO:0000016	7	degree	UNITSONT	UO:0000185										488	second	UNITSONT	UO:0000010	PEDS022_20121102_T1-weighted Acquisition	20121102	PEDS022/20121102/Anatomy/PEDS022_20121102_mprage_t1.nii.gz
PEDS023	Magnetic Resonance Imaging	Siemens 3T TIM Trio	Siemens	3	tesla	UNITSONT	UO:0000228	T1-weighted Acquisition	MPRAGE with 3D inversion recovery	2170	millisecond	UNITSONT	UO:0000028	4.33	millisecond	UNITSONT	UO:0000028	1100	millisecond	UNITSONT	UO:0000028	1x1x1	millimeter	UNITSONT	UO:0000016	256x256x192	millimeter	UNITSONT	UO:0000016	7	degree	UNITSONT	UO:0000185										488	second	UNITSONT	UO:0000010	PEDS023_20101011_T1-weighted Acquisition	20101011	PEDS023/20101011/Anatomy/PEDS023_20101011_mprage_t1.nii.gz
PEDS024	Magnetic Resonance Imaging	Siemens 3T TIM Trio	Siemens	3	tesla	UNITSONT	UO:0000228	T1-weighted Acquisition	MPRAGE with 3D inversion recovery	2170	millisecond	UNITSONT	UO:0000028	4.33	millisecond	UNITSONT	UO:0000028	1100	millisecond	UNITSONT	UO:0000028	1x1x1	millimeter	UNITSONT	UO:0000016	256x256x192	millimeter	UNITSONT	UO:0000016	7	degree	UNITSONT	UO:0000185										488	second	UNITSONT	UO:0000010	PEDS024_20101019_T1-weighted Acquisition	20101019	PEDS024/20101019/Anatomy/PEDS024_20101019_mprage_t1.nii.gz
PEDS025	Magnetic Resonance Imaging	Siemens 3T TIM Trio	Siemens	3	tesla	UNITSONT	UO:0000228	T1-weighted Acquisition	MPRAGE with 3D inversion recovery	2170	millisecond	UNITSONT	UO:0000028	4.33	millisecond	UNITSONT	UO:0000028	1100	millisecond	UNITSONT	UO:0000028	1x1x1	millimeter	UNITSONT	UO:0000016	256x256x192	millimeter	UNITSONT	UO:0000016	7	degree	UNITSONT	UO:0000185										488	second	UNITSONT	UO:0000010	PEDS025_20101019_T1-weighted Acquisition	20101019	PEDS025/20101019/Anatomy/PEDS025_20101019_mprage_t1.nii.gz
PEDS026	Magnetic Resonance Imaging	Siemens 3T TIM Trio	Siemens	3	tesla	UNITSONT	UO:0000228	T1-weighted Acquisition	MPRAGE with 3D inversion recovery	2170	millisecond	UNITSONT	UO:0000028	4.33	millisecond	UNITSONT	UO:0000028	1100	millisecond	UNITSONT	UO:0000028	1x1x1	millimeter	UNITSONT	UO:0000016	256x256x192	millimeter	UNITSONT	UO:0000016	7	degree	UNITSONT	UO:0000185										488	second	UNITSONT	UO:0000010	PEDS026_20101026_T1-weighted Acquisition	20101026	PEDS026/20101026/Anatomy/PEDS026_20101026_mprage_t1.nii.gz
PEDS027	Magnetic Resonance Imaging	Siemens 3T TIM Trio	Siemens	3	tesla	UNITSONT	UO:0000228	T1-weighted Acquisition	MPRAGE with 3D inversion recovery	2170	millisecond	UNITSONT	UO:0000028	4.33	millisecond	UNITSONT	UO:0000028	1100	millisecond	UNITSONT	UO:0000028	1x1x1	millimeter	UNITSONT	UO:0000016	256x256x192	millimeter	UNITSONT	UO:0000016	7	degree	UNITSONT	UO:0000185										488	second	UNITSONT	UO:0000010	PEDS027_20101106_T1-weighted Acquisition	20101106	PEDS027/20101106/Anatomy/PEDS027_20101106_mprage_t1.nii.gz
PEDS027	Magnetic Resonance Imaging	Siemens 3T TIM Trio	Siemens	3	tesla	UNITSONT	UO:0000228	T1-weighted Acquisition	MPRAGE with 3D inversion recovery	2170	millisecond	UNITSONT	UO:0000028	4.33	millisecond	UNITSONT	UO:0000028	1100	millisecond	UNITSONT	UO:0000028	1x1x1	millimeter	UNITSONT	UO:0000016	256x256x192	millimeter	UNITSONT	UO:0000016	7	degree	UNITSONT	UO:0000185										488	second	UNITSONT	UO:0000010	PEDS027_20111209_T1-weighted Acquisition	20111209	PEDS027/20111209/Anatomy/PEDS027_20111209_mprage_t1.nii.gz
PEDS027	Magnetic Resonance Imaging	Siemens 3T TIM Trio	Siemens	3	tesla	UNITSONT	UO:0000228	T1-weighted Acquisition	MPRAGE with 3D inversion recovery	2170	millisecond	UNITSONT	UO:0000028	4.33	millisecond	UNITSONT	UO:0000028	1100	millisecond	UNITSONT	UO:0000028	1x1x1	millimeter	UNITSONT	UO:0000016	256x256x192	millimeter	UNITSONT	UO:0000016	7	degree	UNITSONT	UO:0000185										488	second	UNITSONT	UO:0000010	PEDS027_20121209_T1-weighted Acquisition	20121209	PEDS027/20121209/Anatomy/PEDS027_20121209_mprage_t1.nii.gz
PEDS028	Magnetic Resonance Imaging	Siemens 3T TIM Trio	Siemens	3	tesla	UNITSONT	UO:0000228	T1-weighted Acquisition	MPRAGE with 3D inversion recovery	2170	millisecond	UNITSONT	UO:0000028	4.33	millisecond	UNITSONT	UO:0000028	1100	millisecond	UNITSONT	UO:0000028	1x1x1	millimeter	UNITSONT	UO:0000016	256x256x192	millimeter	UNITSONT	UO:0000016	7	degree	UNITSONT	UO:0000185										488	second	UNITSONT	UO:0000010	PEDS028_20101109_T1-weighted Acquisition	20101109	PEDS028/20101109/Anatomy/PEDS028_20101109_mprage_t1.nii.gz
PEDS029	Magnetic Resonance Imaging	Siemens 3T TIM Trio	Siemens	3	tesla	UNITSONT	UO:0000228	T1-weighted Acquisition	MPRAGE with 3D inversion recovery	2170	millisecond	UNITSONT	UO:0000028	4.33	millisecond	UNITSONT	UO:0000028	1100	millisecond	UNITSONT	UO:0000028	1x1x1	millimeter	UNITSONT	UO:0000016	256x256x192	millimeter	UNITSONT	UO:0000016	7	degree	UNITSONT	UO:0000185										488	second	UNITSONT	UO:0000010	PEDS029_20101110_T1-weighted Acquisition	20101110	PEDS029/20101110/Anatomy/PEDS029_20101110_mprage_t1.nii.gz
PEDS030	Magnetic Resonance Imaging	Siemens 3T TIM Trio	Siemens	3	tesla	UNITSONT	UO:0000228	T1-weighted Acquisition	MPRAGE with 3D inversion recovery	2170	millisecond	UNITSONT	UO:0000028	4.33	millisecond	UNITSONT	UO:0000028	1100	millisecond	UNITSONT	UO:0000028	1x1x1	millimeter	UNITSONT	UO:0000016	256x256x192	millimeter	UNITSONT	UO:0000016	7	degree	UNITSONT	UO:0000185										488	second	UNITSONT	UO:0000010	PEDS030_20101115_T1-weighted Acquisition	20101115	PEDS030/20101115/Anatomy/PEDS030_20101115_mprage_t1.nii.gz
PEDS030	Magnetic Resonance Imaging	Siemens 3T TIM Trio	Siemens	3	tesla	UNITSONT	UO:0000228	T1-weighted Acquisition	MPRAGE with 3D inversion recovery	2170	millisecond	UNITSONT	UO:0000028	4.33	millisecond	UNITSONT	UO:0000028	1100	millisecond	UNITSONT	UO:0000028	1x1x1	millimeter	UNITSONT	UO:0000016	256x256x192	millimeter	UNITSONT	UO:0000016	7	degree	UNITSONT	UO:0000185										488	second	UNITSONT	UO:0000010	PEDS030_20111107_T1-weighted Acquisition	20111107	PEDS030/20111107/Anatomy/PEDS030_20111107_mprage_t1.nii.gz
PEDS030	Magnetic Resonance Imaging	Siemens 3T TIM Trio	Siemens	3	tesla	UNITSONT	UO:0000228	T1-weighted Acquisition	MPRAGE with 3D inversion recovery	2170	millisecond	UNITSONT	UO:0000028	4.33	millisecond	UNITSONT	UO:0000028	1100	millisecond	UNITSONT	UO:0000028	1x1x1	millimeter	UNITSONT	UO:0000016	256x256x192	millimeter	UNITSONT	UO:0000016	7	degree	UNITSONT	UO:0000185										488	second	UNITSONT	UO:0000010	PEDS030_20121212_T1-weighted Acquisition	20121212	PEDS030/20121212/Anatomy/PEDS030_20121212_mprage_t1.nii.gz
PEDS031	Magnetic Resonance Imaging	Siemens 3T TIM Trio	Siemens	3	tesla	UNITSONT	UO:0000228	T1-weighted Acquisition	MPRAGE with 3D inversion recovery	2170	millisecond	UNITSONT	UO:0000028	4.33	millisecond	UNITSONT	UO:0000028	1100	millisecond	UNITSONT	UO:0000028	1x1x1	millimeter	UNITSONT	UO:0000016	256x256x192	millimeter	UNITSONT	UO:0000016	7	degree	UNITSONT	UO:0000185										488	second	UNITSONT	UO:0000010	PEDS031_20101116_T1-weighted Acquisition	20101116	PEDS031/20101116/Anatomy/PEDS031_20101116_mprage_t1.nii.gz
PEDS031	Magnetic Resonance Imaging	Siemens 3T TIM Trio	Siemens	3	tesla	UNITSONT	UO:0000228	T1-weighted Acquisition	MPRAGE with 3D inversion recovery	2170	millisecond	UNITSONT	UO:0000028	4.33	millisecond	UNITSONT	UO:0000028	1100	millisecond	UNITSONT	UO:0000028	1x1x1	millimeter	UNITSONT	UO:0000016	256x256x192	millimeter	UNITSONT	UO:0000016	7	degree	UNITSONT	UO:0000185										488	second	UNITSONT	UO:0000010	PEDS031_20120125_T1-weighted Acquisition	20120125	PEDS031/20120125/Anatomy/PEDS031_20120125_mprage_t1.nii.gz
PEDS031	Magnetic Resonance Imaging	Siemens 3T TIM Trio	Siemens	3	tesla	UNITSONT	UO:0000228	T1-weighted Acquisition	MPRAGE with 3D inversion recovery	2170	millisecond	UNITSONT	UO:0000028	4.33	millisecond	UNITSONT	UO:0000028	1100	millisecond	UNITSONT	UO:0000028	1x1x1	millimeter	UNITSONT	UO:0000016	256x256x192	millimeter	UNITSONT	UO:0000016	7	degree	UNITSONT	UO:0000185										488	second	UNITSONT	UO:0000010	PEDS031_20121107_T1-weighted Acquisition	20121107	PEDS031/20121107/Anatomy/PEDS031_20121107_mprage_t1.nii.gz
PEDS032	Magnetic Resonance Imaging	Siemens 3T TIM Trio	Siemens	3	tesla	UNITSONT	UO:0000228	T1-weighted Acquisition	MPRAGE with 3D inversion recovery	2170	millisecond	UNITSONT	UO:0000028	4.33	millisecond	UNITSONT	UO:0000028	1100	millisecond	UNITSONT	UO:0000028	1x1x1	millimeter	UNITSONT	UO:0000016	256x256x192	millimeter	UNITSONT	UO:0000016	7	degree	UNITSONT	UO:0000185										488	second	UNITSONT	UO:0000010	PEDS032_20101116_T1-weighted Acquisition	20101116	PEDS032/20101116/Anatomy/PEDS032_20101116_mprage_t1.nii.gz
PEDS033	Magnetic Resonance Imaging	Siemens 3T TIM Trio	Siemens	3	tesla	UNITSONT	UO:0000228	T1-weighted Acquisition	MPRAGE with 3D inversion recovery	2170	millisecond	UNITSONT	UO:0000028	4.33	millisecond	UNITSONT	UO:0000028	1100	millisecond	UNITSONT	UO:0000028	1x1x1	millimeter	UNITSONT	UO:0000016	256x256x192	millimeter	UNITSONT	UO:0000016	7	degree	UNITSONT	UO:0000185										488	second	UNITSONT	UO:0000010	PEDS033_20101120_T1-weighted Acquisition	20101120	PEDS033/20101120/Anatomy/PEDS033_20101120_mprage_t1.nii.gz
PEDS034	Magnetic Resonance Imaging	Siemens 3T TIM Trio	Siemens	3	tesla	UNITSONT	UO:0000228	T1-weighted Acquisition	MPRAGE with 3D inversion recovery	2170	millisecond	UNITSONT	UO:0000028	4.33	millisecond	UNITSONT	UO:0000028	1100	millisecond	UNITSONT	UO:0000028	1x1x1	millimeter	UNITSONT	UO:0000016	256x256x192	millimeter	UNITSONT	UO:0000016	7	degree	UNITSONT	UO:0000185										488	second	UNITSONT	UO:0000010	PEDS034_20101209_T1-weighted Acquisition	20101209	PEDS034/20101209/Anatomy/PEDS034_20101209_mprage_t1.nii.gz
PEDS034	Magnetic Resonance Imaging	Siemens 3T TIM Trio	Siemens	3	tesla	UNITSONT	UO:0000228	T1-weighted Acquisition	MPRAGE with 3D inversion recovery	2170	millisecond	UNITSONT	UO:0000028	4.33	millisecond	UNITSONT	UO:0000028	1100	millisecond	UNITSONT	UO:0000028	1x1x1	millimeter	UNITSONT	UO:0000016	256x256x192	millimeter	UNITSONT	UO:0000016	7	degree	UNITSONT	UO:0000185										488	second	UNITSONT	UO:0000010	PEDS034_20111220_T1-weighted Acquisition	20111220	PEDS034/20111220/Anatomy/PEDS034_20111220_mprage_t1.nii.gz
PEDS034	Magnetic Resonance Imaging	Siemens 3T TIM Trio	Siemens	3	tesla	UNITSONT	UO:0000228	T1-weighted Acquisition	MPRAGE with 3D inversion recovery	2170	millisecond	UNITSONT	UO:0000028	4.33	millisecond	UNITSONT	UO:0000028	1100	millisecond	UNITSONT	UO:0000028	1x1x1	millimeter	UNITSONT	UO:0000016	256x256x192	millimeter	UNITSONT	UO:0000016	7	degree	UNITSONT	UO:0000185										488	second	UNITSONT	UO:0000010	PEDS034_20121221_T1-weighted Acquisition	20121221	PEDS034/20121221/Anatomy/PEDS034_20121221_mprage_t1.nii.gz
PEDS035	Magnetic Resonance Imaging	Siemens 3T TIM Trio	Siemens	3	tesla	UNITSONT	UO:0000228	T1-weighted Acquisition	MPRAGE with 3D inversion recovery	2170	millisecond	UNITSONT	UO:0000028	4.33	millisecond	UNITSONT	UO:0000028	1100	millisecond	UNITSONT	UO:0000028	1x1x1	millimeter	UNITSONT	UO:0000016	256x256x192	millimeter	UNITSONT	UO:0000016	7	degree	UNITSONT	UO:0000185										488	second	UNITSONT	UO:0000010	PEDS035_20101221_T1-weighted Acquisition	20101221	PEDS035/20101221/Anatomy/PEDS035_20101221_mprage_t1.nii.gz
PEDS036	Magnetic Resonance Imaging	Siemens 3T TIM Trio	Siemens	3	tesla	UNITSONT	UO:0000228	T1-weighted Acquisition	MPRAGE with 3D inversion recovery	2170	millisecond	UNITSONT	UO:0000028	4.33	millisecond	UNITSONT	UO:0000028	1100	millisecond	UNITSONT	UO:0000028	1x1x1	millimeter	UNITSONT	UO:0000016	256x256x192	millimeter	UNITSONT	UO:0000016	7	degree	UNITSONT	UO:0000185										488	second	UNITSONT	UO:0000010	PEDS036_20110105_T1-weighted Acquisition	20110105	PEDS036/20110105/Anatomy/PEDS036_20110105_mprage_t1.nii.gz
PEDS037	Magnetic Resonance Imaging	Siemens 3T TIM Trio	Siemens	3	tesla	UNITSONT	UO:0000228	T1-weighted Acquisition	MPRAGE with 3D inversion recovery	2170	millisecond	UNITSONT	UO:0000028	4.33	millisecond	UNITSONT	UO:0000028	1100	millisecond	UNITSONT	UO:0000028	1x1x1	millimeter	UNITSONT	UO:0000016	256x256x192	millimeter	UNITSONT	UO:0000016	7	degree	UNITSONT	UO:0000185										488	second	UNITSONT	UO:0000010	PEDS037_20110115_T1-weighted Acquisition	20110115	PEDS037/20110115/Anatomy/PEDS037_20110115_mprage_t1.nii.gz
PEDS038	Magnetic Resonance Imaging	Siemens 3T TIM Trio	Siemens	3	tesla	UNITSONT	UO:0000228	T1-weighted Acquisition	MPRAGE with 3D inversion recovery	2170	millisecond	UNITSONT	UO:0000028	4.33	millisecond	UNITSONT	UO:0000028	1100	millisecond	UNITSONT	UO:0000028	1x1x1	millimeter	UNITSONT	UO:0000016	256x256x192	millimeter	UNITSONT	UO:0000016	7	degree	UNITSONT	UO:0000185										488	second	UNITSONT	UO:0000010	PEDS038_20110115_T1-weighted Acquisition	20110115	PEDS038/20110115/Anatomy/PEDS038_20110115_mprage_t1.nii.gz
PEDS038	Magnetic Resonance Imaging	Siemens 3T TIM Trio	Siemens	3	tesla	UNITSONT	UO:0000228	T1-weighted Acquisition	MPRAGE with 3D inversion recovery	2170	millisecond	UNITSONT	UO:0000028	4.33	millisecond	UNITSONT	UO:0000028	1100	millisecond	UNITSONT	UO:0000028	1x1x1	millimeter	UNITSONT	UO:0000016	256x256x192	millimeter	UNITSONT	UO:0000016	7	degree	UNITSONT	UO:0000185										488	second	UNITSONT	UO:0000010	PEDS038_20120204_T1-weighted Acquisition	20120204	PEDS038/20120204/Anatomy/PEDS038_20120204_mprage_t1.nii.gz
PEDS038	Magnetic Resonance Imaging	Siemens 3T TIM Trio	Siemens	3	tesla	UNITSONT	UO:0000228	T1-weighted Acquisition	MPRAGE with 3D inversion recovery	2170	millisecond	UNITSONT	UO:0000028	4.33	millisecond	UNITSONT	UO:0000028	1100	millisecond	UNITSONT	UO:0000028	1x1x1	millimeter	UNITSONT	UO:0000016	256x256x192	millimeter	UNITSONT	UO:0000016	7	degree	UNITSONT	UO:0000185										488	second	UNITSONT	UO:0000010	PEDS038_20130111_T1-weighted Acquisition	20130111	PEDS038/20130111/Anatomy/PEDS038_20130111_mprage_t1.nii.gz
PEDS039	Magnetic Resonance Imaging	Siemens 3T TIM Trio	Siemens	3	tesla	UNITSONT	UO:0000228	T1-weighted Acquisition	MPRAGE with 3D inversion recovery	2170	millisecond	UNITSONT	UO:0000028	4.33	millisecond	UNITSONT	UO:0000028	1100	millisecond	UNITSONT	UO:0000028	1x1x1	millimeter	UNITSONT	UO:0000016	256x256x192	millimeter	UNITSONT	UO:0000016	7	degree	UNITSONT	UO:0000185										488	second	UNITSONT	UO:0000010	PEDS039_20110121_T1-weighted Acquisition	20110121	PEDS039/20110121/Anatomy/PEDS039_20110121_mprage_t1.nii.gz
PEDS039	Magnetic Resonance Imaging	Siemens 3T TIM Trio	Siemens	3	tesla	UNITSONT	UO:0000228	T1-weighted Acquisition	MPRAGE with 3D inversion recovery	2170	millisecond	UNITSONT	UO:0000028	4.33	millisecond	UNITSONT	UO:0000028	1100	millisecond	UNITSONT	UO:0000028	1x1x1	millimeter	UNITSONT	UO:0000016	256x256x192	millimeter	UNITSONT	UO:0000016	7	degree	UNITSONT	UO:0000185										488	second	UNITSONT	UO:0000010	PEDS039_20120120_T1-weighted Acquisition	20120120	PEDS039/20120120/Anatomy/PEDS039_20120120_mprage_t1.nii.gz
PEDS039	Magnetic Resonance Imaging	Siemens 3T TIM Trio	Siemens	3	tesla	UNITSONT	UO:0000228	T1-weighted Acquisition	MPRAGE with 3D inversion recovery	2170	millisecond	UNITSONT	UO:0000028	4.33	millisecond	UNITSONT	UO:0000028	1100	millisecond	UNITSONT	UO:0000028	1x1x1	millimeter	UNITSONT	UO:0000016	256x256x192	millimeter	UNITSONT	UO:0000016	7	degree	UNITSONT	UO:0000185										488	second	UNITSONT	UO:0000010	PEDS039_20130122_T1-weighted Acquisition	20130122	PEDS039/20130122/Anatomy/PEDS039_20130122_mprage_t1.nii.gz
PEDS040	Magnetic Resonance Imaging	Siemens 3T TIM Trio	Siemens	3	tesla	UNITSONT	UO:0000228	T1-weighted Acquisition	MPRAGE with 3D inversion recovery	2170	millisecond	UNITSONT	UO:0000028	4.33	millisecond	UNITSONT	UO:0000028	1100	millisecond	UNITSONT	UO:0000028	1x1x1	millimeter	UNITSONT	UO:0000016	256x256x192	millimeter	UNITSONT	UO:0000016	7	degree	UNITSONT	UO:0000185										488	second	UNITSONT	UO:0000010	PEDS040_20110124_T1-weighted Acquisition	20110124	PEDS040/20110124/Anatomy/PEDS040_20110124_mprage_t1.nii.gz
PEDS040	Magnetic Resonance Imaging	Siemens 3T TIM Trio	Siemens	3	tesla	UNITSONT	UO:0000228	T1-weighted Acquisition	MPRAGE with 3D inversion recovery	2170	millisecond	UNITSONT	UO:0000028	4.33	millisecond	UNITSONT	UO:0000028	1100	millisecond	UNITSONT	UO:0000028	1x1x1	millimeter	UNITSONT	UO:0000016	256x256x192	millimeter	UNITSONT	UO:0000016	7	degree	UNITSONT	UO:0000185										488	second	UNITSONT	UO:0000010	PEDS040_20120201_T1-weighted Acquisition	20120201	PEDS040/20120201/Anatomy/PEDS040_20120201_mprage_t1.nii.gz
PEDS040	Magnetic Resonance Imaging	Siemens 3T TIM Trio	Siemens	3	tesla	UNITSONT	UO:0000228	T1-weighted Acquisition	MPRAGE with 3D inversion recovery	2170	millisecond	UNITSONT	UO:0000028	4.33	millisecond	UNITSONT	UO:0000028	1100	millisecond	UNITSONT	UO:0000028	1x1x1	millimeter	UNITSONT	UO:0000016	256x256x192	millimeter	UNITSONT	UO:0000016	7	degree	UNITSONT	UO:0000185										488	second	UNITSONT	UO:0000010	PEDS040_20130129_T1-weighted Acquisition	20130129	PEDS040/20130129/Anatomy/PEDS040_20130129_mprage_t1.nii.gz
PEDS041	Magnetic Resonance Imaging	Siemens 3T TIM Trio	Siemens	3	tesla	UNITSONT	UO:0000228	T1-weighted Acquisition	MPRAGE with 3D inversion recovery	2170	millisecond	UNITSONT	UO:0000028	4.33	millisecond	UNITSONT	UO:0000028	1100	millisecond	UNITSONT	UO:0000028	1x1x1	millimeter	UNITSONT	UO:0000016	256x256x192	millimeter	UNITSONT	UO:0000016	7	degree	UNITSONT	UO:0000185										488	second	UNITSONT	UO:0000010	PEDS041_20110127_T1-weighted Acquisition	20110127	PEDS041/20110127/Anatomy/PEDS041_20110127_mprage_t1.nii.gz
PEDS042	Magnetic Resonance Imaging	Siemens 3T TIM Trio	Siemens	3	tesla	UNITSONT	UO:0000228	T1-weighted Acquisition	MPRAGE with 3D inversion recovery	2170	millisecond	UNITSONT	UO:0000028	4.33	millisecond	UNITSONT	UO:0000028	1100	millisecond	UNITSONT	UO:0000028	1x1x1	millimeter	UNITSONT	UO:0000016	256x256x192	millimeter	UNITSONT	UO:0000016	7	degree	UNITSONT	UO:0000185										488	second	UNITSONT	UO:0000010	PEDS042_20110129_T1-weighted Acquisition	20110129	PEDS042/20110129/Anatomy/PEDS042_20110129_mprage_t1.nii.gz
PEDS043	Magnetic Resonance Imaging	Siemens 3T TIM Trio	Siemens	3	tesla	UNITSONT	UO:0000228	T1-weighted Acquisition	MPRAGE with 3D inversion recovery	2170	millisecond	UNITSONT	UO:0000028	4.33	millisecond	UNITSONT	UO:0000028	1100	millisecond	UNITSONT	UO:0000028	1x1x1	millimeter	UNITSONT	UO:0000016	256x256x192	millimeter	UNITSONT	UO:0000016	7	degree	UNITSONT	UO:0000185										488	second	UNITSONT	UO:0000010	PEDS043_20110201_T1-weighted Acquisition	20110201	PEDS043/20110201/Anatomy/PEDS043_20110201_mprage_t1.nii.gz
PEDS043	Magnetic Resonance Imaging	Siemens 3T TIM Trio	Siemens	3	tesla	UNITSONT	UO:0000228	T1-weighted Acquisition	MPRAGE with 3D inversion recovery	2170	millisecond	UNITSONT	UO:0000028	4.33	millisecond	UNITSONT	UO:0000028	1100	millisecond	UNITSONT	UO:0000028	1x1x1	millimeter	UNITSONT	UO:0000016	256x256x192	millimeter	UNITSONT	UO:0000016	7	degree	UNITSONT	UO:0000185										488	second	UNITSONT	UO:0000010	PEDS043_20120207_T1-weighted Acquisition	20120207	PEDS043/20120207/Anatomy/PEDS043_20120207_mprage_t1.nii.gz
PEDS043	Magnetic Resonance Imaging	Siemens 3T TIM Trio	Siemens	3	tesla	UNITSONT	UO:0000228	T1-weighted Acquisition	MPRAGE with 3D inversion recovery	2170	millisecond	UNITSONT	UO:0000028	4.33	millisecond	UNITSONT	UO:0000028	1100	millisecond	UNITSONT	UO:0000028	1x1x1	millimeter	UNITSONT	UO:0000016	256x256x192	millimeter	UNITSONT	UO:0000016	7	degree	UNITSONT	UO:0000185										488	second	UNITSONT	UO:0000010	PEDS043_20130204_T1-weighted Acquisition	20130204	PEDS043/20130204/Anatomy/PEDS043_20130204_mprage_t1.nii.gz
PEDS044	Magnetic Resonance Imaging	Siemens 3T TIM Trio	Siemens	3	tesla	UNITSONT	UO:0000228	T1-weighted Acquisition	MPRAGE with 3D inversion recovery	2170	millisecond	UNITSONT	UO:0000028	4.33	millisecond	UNITSONT	UO:0000028	1100	millisecond	UNITSONT	UO:0000028	1x1x1	millimeter	UNITSONT	UO:0000016	256x256x192	millimeter	UNITSONT	UO:0000016	7	degree	UNITSONT	UO:0000185										488	second	UNITSONT	UO:0000010	PEDS044_20110202_T1-weighted Acquisition	20110202	PEDS044/20110202/Anatomy/PEDS044_20110202_mprage_t1.nii.gz
PEDS044	Magnetic Resonance Imaging	Siemens 3T TIM Trio	Siemens	3	tesla	UNITSONT	UO:0000228	T1-weighted Acquisition	MPRAGE with 3D inversion recovery	2170	millisecond	UNITSONT	UO:0000028	4.33	millisecond	UNITSONT	UO:0000028	1100	millisecond	UNITSONT	UO:0000028	1x1x1	millimeter	UNITSONT	UO:0000016	256x256x192	millimeter	UNITSONT	UO:0000016	7	degree	UNITSONT	UO:0000185										488	second	UNITSONT	UO:0000010	PEDS044_20110322_T1-weighted Acquisition	20110322	PEDS044/20110322/Anatomy/PEDS044_20110322_mprage_t1.nii.gz
PEDS045	Magnetic Resonance Imaging	Siemens 3T TIM Trio	Siemens	3	tesla	UNITSONT	UO:0000228	T1-weighted Acquisition	MPRAGE with 3D inversion recovery	2170	millisecond	UNITSONT	UO:0000028	4.33	millisecond	UNITSONT	UO:0000028	1100	millisecond	UNITSONT	UO:0000028	1x1x1	millimeter	UNITSONT	UO:0000016	256x256x192	millimeter	UNITSONT	UO:0000016	7	degree	UNITSONT	UO:0000185										488	second	UNITSONT	UO:0000010	PEDS045_20110208_T1-weighted Acquisition	20110208	PEDS045/20110208/Anatomy/PEDS045_20110208_mprage_t1.nii.gz
PEDS045	Magnetic Resonance Imaging	Siemens 3T TIM Trio	Siemens	3	tesla	UNITSONT	UO:0000228	T1-weighted Acquisition	MPRAGE with 3D inversion recovery	2170	millisecond	UNITSONT	UO:0000028	4.33	millisecond	UNITSONT	UO:0000028	1100	millisecond	UNITSONT	UO:0000028	1x1x1	millimeter	UNITSONT	UO:0000016	256x256x192	millimeter	UNITSONT	UO:0000016	7	degree	UNITSONT	UO:0000185										488	second	UNITSONT	UO:0000010	PEDS045_20110324_T1-weighted Acquisition	20110324	PEDS045/20110324/Anatomy/PEDS045_20110324_mprage_t1.nii.gz
PEDS046	Magnetic Resonance Imaging	Siemens 3T TIM Trio	Siemens	3	tesla	UNITSONT	UO:0000228	T1-weighted Acquisition	MPRAGE with 3D inversion recovery	2170	millisecond	UNITSONT	UO:0000028	4.33	millisecond	UNITSONT	UO:0000028	1100	millisecond	UNITSONT	UO:0000028	1x1x1	millimeter	UNITSONT	UO:0000016	256x256x192	millimeter	UNITSONT	UO:0000016	7	degree	UNITSONT	UO:0000185										488	second	UNITSONT	UO:0000010	PEDS046_20110211_T1-weighted Acquisition	20110211	PEDS046/20110211/Anatomy/PEDS046_20110211_mprage_t1.nii.gz
PEDS046	Magnetic Resonance Imaging	Siemens 3T TIM Trio	Siemens	3	tesla	UNITSONT	UO:0000228	T1-weighted Acquisition	MPRAGE with 3D inversion recovery	2170	millisecond	UNITSONT	UO:0000028	4.33	millisecond	UNITSONT	UO:0000028	1100	millisecond	UNITSONT	UO:0000028	1x1x1	millimeter	UNITSONT	UO:0000016	256x256x192	millimeter	UNITSONT	UO:0000016	7	degree	UNITSONT	UO:0000185										488	second	UNITSONT	UO:0000010	PEDS046_20120324_T1-weighted Acquisition	20120324	PEDS046/20120324/Anatomy/PEDS046_20120324_mprage_t1.nii.gz
PEDS047	Magnetic Resonance Imaging	Siemens 3T TIM Trio	Siemens	3	tesla	UNITSONT	UO:0000228	T1-weighted Acquisition	MPRAGE with 3D inversion recovery	2170	millisecond	UNITSONT	UO:0000028	4.33	millisecond	UNITSONT	UO:0000028	1100	millisecond	UNITSONT	UO:0000028	1x1x1	millimeter	UNITSONT	UO:0000016	256x256x192	millimeter	UNITSONT	UO:0000016	7	degree	UNITSONT	UO:0000185										488	second	UNITSONT	UO:0000010	PEDS047_20110214_T1-weighted Acquisition	20110214	PEDS047/20110214/Anatomy/PEDS047_20110214_mprage_t1.nii.gz
PEDS048	Magnetic Resonance Imaging	Siemens 3T TIM Trio	Siemens	3	tesla	UNITSONT	UO:0000228	T1-weighted Acquisition	MPRAGE with 3D inversion recovery	2170	millisecond	UNITSONT	UO:0000028	4.33	millisecond	UNITSONT	UO:0000028	1100	millisecond	UNITSONT	UO:0000028	1x1x1	millimeter	UNITSONT	UO:0000016	256x256x192	millimeter	UNITSONT	UO:0000016	7	degree	UNITSONT	UO:0000185										488	second	UNITSONT	UO:0000010	PEDS048_20110217_T1-weighted Acquisition	20110217	PEDS048/20110217/Anatomy/PEDS048_20110217_mprage_t1.nii.gz
PEDS048	Magnetic Resonance Imaging	Siemens 3T TIM Trio	Siemens	3	tesla	UNITSONT	UO:0000228	T1-weighted Acquisition	MPRAGE with 3D inversion recovery	2170	millisecond	UNITSONT	UO:0000028	4.33	millisecond	UNITSONT	UO:0000028	1100	millisecond	UNITSONT	UO:0000028	1x1x1	millimeter	UNITSONT	UO:0000016	256x256x192	millimeter	UNITSONT	UO:0000016	7	degree	UNITSONT	UO:0000185										488	second	UNITSONT	UO:0000010	PEDS048_20110322_T1-weighted Acquisition	20110322	PEDS048/20110322/Anatomy/PEDS048_20110322_mprage_t1.nii.gz
PEDS049	Magnetic Resonance Imaging	Siemens 3T TIM Trio	Siemens	3	tesla	UNITSONT	UO:0000228	T1-weighted Acquisition	MPRAGE with 3D inversion recovery	2170	millisecond	UNITSONT	UO:0000028	4.33	millisecond	UNITSONT	UO:0000028	1100	millisecond	UNITSONT	UO:0000028	1x1x1	millimeter	UNITSONT	UO:0000016	256x256x192	millimeter	UNITSONT	UO:0000016	7	degree	UNITSONT	UO:0000185										488	second	UNITSONT	UO:0000010	PEDS049_20110217_T1-weighted Acquisition	20110217	PEDS049/20110217/Anatomy/PEDS049_20110217_mprage_t1.nii.gz
PEDS049	Magnetic Resonance Imaging	Siemens 3T TIM Trio	Siemens	3	tesla	UNITSONT	UO:0000228	T1-weighted Acquisition	MPRAGE with 3D inversion recovery	2170	millisecond	UNITSONT	UO:0000028	4.33	millisecond	UNITSONT	UO:0000028	1100	millisecond	UNITSONT	UO:0000028	1x1x1	millimeter	UNITSONT	UO:0000016	256x256x192	millimeter	UNITSONT	UO:0000016	7	degree	UNITSONT	UO:0000185										488	second	UNITSONT	UO:0000010	PEDS049_20110322_T1-weighted Acquisition	20110322	PEDS049/20110322/Anatomy/PEDS049_20110322_mprage_t1.nii.gz
PEDS049	Magnetic Resonance Imaging	Siemens 3T TIM Trio	Siemens	3	tesla	UNITSONT	UO:0000228	T1-weighted Acquisition	MPRAGE with 3D inversion recovery	2170	millisecond	UNITSONT	UO:0000028	4.33	millisecond	UNITSONT	UO:0000028	1100	millisecond	UNITSONT	UO:0000028	1x1x1	millimeter	UNITSONT	UO:0000016	256x256x192	millimeter	UNITSONT	UO:0000016	7	degree	UNITSONT	UO:0000185										488	second	UNITSONT	UO:0000010	PEDS049_20120301_T1-weighted Acquisition	20120301	PEDS049/20120301/Anatomy/PEDS049_20120301_mprage_t1.nii.gz
PEDS050	Magnetic Resonance Imaging	Siemens 3T TIM Trio	Siemens	3	tesla	UNITSONT	UO:0000228	T1-weighted Acquisition	MPRAGE with 3D inversion recovery	2170	millisecond	UNITSONT	UO:0000028	4.33	millisecond	UNITSONT	UO:0000028	1100	millisecond	UNITSONT	UO:0000028	1x1x1	millimeter	UNITSONT	UO:0000016	256x256x192	millimeter	UNITSONT	UO:0000016	7	degree	UNITSONT	UO:0000185										488	second	UNITSONT	UO:0000010	PEDS050_20110223_T1-weighted Acquisition	20110223	PEDS050/20110223/Anatomy/PEDS050_20110223_mprage_t1.nii.gz
PEDS051	Magnetic Resonance Imaging	Siemens 3T TIM Trio	Siemens	3	tesla	UNITSONT	UO:0000228	T1-weighted Acquisition	MPRAGE with 3D inversion recovery	2170	millisecond	UNITSONT	UO:0000028	4.33	millisecond	UNITSONT	UO:0000028	1100	millisecond	UNITSONT	UO:0000028	1x1x1	millimeter	UNITSONT	UO:0000016	256x256x192	millimeter	UNITSONT	UO:0000016	7	degree	UNITSONT	UO:0000185										488	second	UNITSONT	UO:0000010	PEDS051_20110224_T1-weighted Acquisition	20110224	PEDS051/20110224/Anatomy/PEDS051_20110224_mprage_t1.nii.gz
PEDS052	Magnetic Resonance Imaging	Siemens 3T TIM Trio	Siemens	3	tesla	UNITSONT	UO:0000228	T1-weighted Acquisition	MPRAGE with 3D inversion recovery	2170	millisecond	UNITSONT	UO:0000028	4.33	millisecond	UNITSONT	UO:0000028	1100	millisecond	UNITSONT	UO:0000028	1x1x1	millimeter	UNITSONT	UO:0000016	256x256x192	millimeter	UNITSONT	UO:0000016	7	degree	UNITSONT	UO:0000185										488	second	UNITSONT	UO:0000010	PEDS052_20110301_T1-weighted Acquisition	20110301	PEDS052/20110301/Anatomy/PEDS052_20110301_mprage_t1.nii.gz
PEDS053	Magnetic Resonance Imaging	Siemens 3T TIM Trio	Siemens	3	tesla	UNITSONT	UO:0000228	T1-weighted Acquisition	MPRAGE with 3D inversion recovery	2170	millisecond	UNITSONT	UO:0000028	4.33	millisecond	UNITSONT	UO:0000028	1100	millisecond	UNITSONT	UO:0000028	1x1x1	millimeter	UNITSONT	UO:0000016	256x256x192	millimeter	UNITSONT	UO:0000016	7	degree	UNITSONT	UO:0000185										488	second	UNITSONT	UO:0000010	PEDS053_20110308_T1-weighted Acquisition	20110308	PEDS053/20110308/Anatomy/PEDS053_20110308_mprage_t1.nii.gz
PEDS053	Magnetic Resonance Imaging	Siemens 3T TIM Trio	Siemens	3	tesla	UNITSONT	UO:0000228	T1-weighted Acquisition	MPRAGE with 3D inversion recovery	2170	millisecond	UNITSONT	UO:0000028	4.33	millisecond	UNITSONT	UO:0000028	1100	millisecond	UNITSONT	UO:0000028	1x1x1	millimeter	UNITSONT	UO:0000016	256x256x192	millimeter	UNITSONT	UO:0000016	7	degree	UNITSONT	UO:0000185										488	second	UNITSONT	UO:0000010	PEDS053_20120316_T1-weighted Acquisition	20120316	PEDS053/20120316/Anatomy/PEDS053_20120316_mprage_t1.nii.gz
PEDS053	Magnetic Resonance Imaging	Siemens 3T TIM Trio	Siemens	3	tesla	UNITSONT	UO:0000228	T1-weighted Acquisition	MPRAGE with 3D inversion recovery	2170	millisecond	UNITSONT	UO:0000028	4.33	millisecond	UNITSONT	UO:0000028	1100	millisecond	UNITSONT	UO:0000028	1x1x1	millimeter	UNITSONT	UO:0000016	256x256x192	millimeter	UNITSONT	UO:0000016	7	degree	UNITSONT	UO:0000185										488	second	UNITSONT	UO:0000010	PEDS053_20130311_T1-weighted Acquisition	20130311	PEDS053/20130311/Anatomy/PEDS053_20130311_mprage_t1.nii.gz
PEDS054	Magnetic Resonance Imaging	Siemens 3T TIM Trio	Siemens	3	tesla	UNITSONT	UO:0000228	T1-weighted Acquisition	MPRAGE with 3D inversion recovery	2170	millisecond	UNITSONT	UO:0000028	4.33	millisecond	UNITSONT	UO:0000028	1100	millisecond	UNITSONT	UO:0000028	1x1x1	millimeter	UNITSONT	UO:0000016	256x256x192	millimeter	UNITSONT	UO:0000016	7	degree	UNITSONT	UO:0000185										488	second	UNITSONT	UO:0000010	PEDS054_20110310_T1-weighted Acquisition	20110310	PEDS054/20110310/Anatomy/PEDS054_20110310_mprage_t1.nii.gz
PEDS055	Magnetic Resonance Imaging	Siemens 3T TIM Trio	Siemens	3	tesla	UNITSONT	UO:0000228	T1-weighted Acquisition	MPRAGE with 3D inversion recovery	2170	millisecond	UNITSONT	UO:0000028	4.33	millisecond	UNITSONT	UO:0000028	1100	millisecond	UNITSONT	UO:0000028	1x1x1	millimeter	UNITSONT	UO:0000016	256x256x192	millimeter	UNITSONT	UO:0000016	7	degree	UNITSONT	UO:0000185										488	second	UNITSONT	UO:0000010	PEDS055_20110311_T1-weighted Acquisition	20110311	PEDS055/20110311/Anatomy/PEDS055_20110311_mprage_t1.nii.gz
PEDS056	Magnetic Resonance Imaging	Siemens 3T TIM Trio	Siemens	3	tesla	UNITSONT	UO:0000228	T1-weighted Acquisition	MPRAGE with 3D inversion recovery	2170	millisecond	UNITSONT	UO:0000028	4.33	millisecond	UNITSONT	UO:0000028	1100	millisecond	UNITSONT	UO:0000028	1x1x1	millimeter	UNITSONT	UO:0000016	256x256x192	millimeter	UNITSONT	UO:0000016	7	degree	UNITSONT	UO:0000185										488	second	UNITSONT	UO:0000010	PEDS056_20110318_T1-weighted Acquisition	20110318	PEDS056/20110318/Anatomy/PEDS056_20110318_mprage_t1.nii.gz
PEDS056	Magnetic Resonance Imaging	Siemens 3T TIM Trio	Siemens	3	tesla	UNITSONT	UO:0000228	T1-weighted Acquisition	MPRAGE with 3D inversion recovery	2170	millisecond	UNITSONT	UO:0000028	4.33	millisecond	UNITSONT	UO:0000028	1100	millisecond	UNITSONT	UO:0000028	1x1x1	millimeter	UNITSONT	UO:0000016	256x256x192	millimeter	UNITSONT	UO:0000016	7	degree	UNITSONT	UO:0000185										488	second	UNITSONT	UO:0000010	PEDS056_20120331_T1-weighted Acquisition	20120331	PEDS056/20120331/Anatomy/PEDS056_20120331_mprage_t1.nii.gz
PEDS056	Magnetic Resonance Imaging	Siemens 3T TIM Trio	Siemens	3	tesla	UNITSONT	UO:0000228	T1-weighted Acquisition	MPRAGE with 3D inversion recovery	2170	millisecond	UNITSONT	UO:0000028	4.33	millisecond	UNITSONT	UO:0000028	1100	millisecond	UNITSONT	UO:0000028	1x1x1	millimeter	UNITSONT	UO:0000016	256x256x192	millimeter	UNITSONT	UO:0000016	7	degree	UNITSONT	UO:0000185										488	second	UNITSONT	UO:0000010	PEDS056_20130308_T1-weighted Acquisition	20130308	PEDS056/20130308/Anatomy/PEDS056_20130308_mprage_t1.nii.gz
PEDS057	Magnetic Resonance Imaging	Siemens 3T TIM Trio	Siemens	3	tesla	UNITSONT	UO:0000228	T1-weighted Acquisition	MPRAGE with 3D inversion recovery	2170	millisecond	UNITSONT	UO:0000028	4.33	millisecond	UNITSONT	UO:0000028	1100	millisecond	UNITSONT	UO:0000028	1x1x1	millimeter	UNITSONT	UO:0000016	256x256x192	millimeter	UNITSONT	UO:0000016	7	degree	UNITSONT	UO:0000185										488	second	UNITSONT	UO:0000010	PEDS057_20110322_T1-weighted Acquisition	20110322	PEDS057/20110322/Anatomy/PEDS057_20110322_mprage_t1.nii.gz
PEDS058	Magnetic Resonance Imaging	Siemens 3T TIM Trio	Siemens	3	tesla	UNITSONT	UO:0000228	T1-weighted Acquisition	MPRAGE with 3D inversion recovery	2170	millisecond	UNITSONT	UO:0000028	4.33	millisecond	UNITSONT	UO:0000028	1100	millisecond	UNITSONT	UO:0000028	1x1x1	millimeter	UNITSONT	UO:0000016	256x256x192	millimeter	UNITSONT	UO:0000016	7	degree	UNITSONT	UO:0000185										488	second	UNITSONT	UO:0000010	PEDS058_20110418_T1-weighted Acquisition	20110418	PEDS058/20110418/Anatomy/PEDS058_20110418_mprage_t1.nii.gz
PEDS059	Magnetic Resonance Imaging	Siemens 3T TIM Trio	Siemens	3	tesla	UNITSONT	UO:0000228	T1-weighted Acquisition	MPRAGE with 3D inversion recovery	2170	millisecond	UNITSONT	UO:0000028	4.33	millisecond	UNITSONT	UO:0000028	1100	millisecond	UNITSONT	UO:0000028	1x1x1	millimeter	UNITSONT	UO:0000016	256x256x192	millimeter	UNITSONT	UO:0000016	7	degree	UNITSONT	UO:0000185										488	second	UNITSONT	UO:0000010	PEDS059_20110420_T1-weighted Acquisition	20110420	PEDS059/20110420/Anatomy/PEDS059_20110420_mprage_t1.nii.gz
PEDS059	Magnetic Resonance Imaging	Siemens 3T TIM Trio	Siemens	3	tesla	UNITSONT	UO:0000228	T1-weighted Acquisition	MPRAGE with 3D inversion recovery	2170	millisecond	UNITSONT	UO:0000028	4.33	millisecond	UNITSONT	UO:0000028	1100	millisecond	UNITSONT	UO:0000028	1x1x1	millimeter	UNITSONT	UO:0000016	256x256x192	millimeter	UNITSONT	UO:0000016	7	degree	UNITSONT	UO:0000185										488	second	UNITSONT	UO:0000010	PEDS059_20120712_T1-weighted Acquisition	20120712	PEDS059/20120712/Anatomy/PEDS059_20120712_mprage_t1.nii.gz
PEDS060	Magnetic Resonance Imaging	Siemens 3T TIM Trio	Siemens	3	tesla	UNITSONT	UO:0000228	T1-weighted Acquisition	MPRAGE with 3D inversion recovery	2170	millisecond	UNITSONT	UO:0000028	4.33	millisecond	UNITSONT	UO:0000028	1100	millisecond	UNITSONT	UO:0000028	1x1x1	millimeter	UNITSONT	UO:0000016	256x256x192	millimeter	UNITSONT	UO:0000016	7	degree	UNITSONT	UO:0000185										488	second	UNITSONT	UO:0000010	PEDS060_20110604_T1-weighted Acquisition	20110604	PEDS060/20110604/Anatomy/PEDS060_20110604_mprage_t1.nii.gz
PEDS061	Magnetic Resonance Imaging	Siemens 3T TIM Trio	Siemens	3	tesla	UNITSONT	UO:0000228	T1-weighted Acquisition	MPRAGE with 3D inversion recovery	2170	millisecond	UNITSONT	UO:0000028	4.33	millisecond	UNITSONT	UO:0000028	1100	millisecond	UNITSONT	UO:0000028	1x1x1	millimeter	UNITSONT	UO:0000016	256x256x192	millimeter	UNITSONT	UO:0000016	7	degree	UNITSONT	UO:0000185										488	second	UNITSONT	UO:0000010	PEDS061_20110604_T1-weighted Acquisition	20110604	PEDS061/20110604/Anatomy/PEDS061_20110604_mprage_t1.nii.gz
PEDS062	Magnetic Resonance Imaging	Siemens 3T TIM Trio	Siemens	3	tesla	UNITSONT	UO:0000228	T1-weighted Acquisition	MPRAGE with 3D inversion recovery	2170	millisecond	UNITSONT	UO:0000028	4.33	millisecond	UNITSONT	UO:0000028	1100	millisecond	UNITSONT	UO:0000028	1x1x1	millimeter	UNITSONT	UO:0000016	256x256x192	millimeter	UNITSONT	UO:0000016	7	degree	UNITSONT	UO:0000185										488	second	UNITSONT	UO:0000010	PEDS062_20110609_T1-weighted Acquisition	20110609	PEDS062/20110609/Anatomy/PEDS062_20110609_mprage_t1.nii.gz
PEDS062	Magnetic Resonance Imaging	Siemens 3T TIM Trio	Siemens	3	tesla	UNITSONT	UO:0000228	T1-weighted Acquisition	MPRAGE with 3D inversion recovery	2170	millisecond	UNITSONT	UO:0000028	4.33	millisecond	UNITSONT	UO:0000028	1100	millisecond	UNITSONT	UO:0000028	1x1x1	millimeter	UNITSONT	UO:0000016	256x256x192	millimeter	UNITSONT	UO:0000016	7	degree	UNITSONT	UO:0000185										488	second	UNITSONT	UO:0000010	PEDS062_20110610_T1-weighted Acquisition	20110610	PEDS062/20110610/Anatomy/PEDS062_20110610_mprage_t1.nii.gz
PEDS064	Magnetic Resonance Imaging	Siemens 3T TIM Trio	Siemens	3	tesla	UNITSONT	UO:0000228	T1-weighted Acquisition	MPRAGE with 3D inversion recovery	2170	millisecond	UNITSONT	UO:0000028	4.33	millisecond	UNITSONT	UO:0000028	1100	millisecond	UNITSONT	UO:0000028	1x1x1	millimeter	UNITSONT	UO:0000016	256x256x192	millimeter	UNITSONT	UO:0000016	7	degree	UNITSONT	UO:0000185										488	second	UNITSONT	UO:0000010	PEDS064_20110615_T1-weighted Acquisition	20110615	PEDS064/20110615/Anatomy/PEDS064_20110615_mprage_t1.nii.gz
PEDS065	Magnetic Resonance Imaging	Siemens 3T TIM Trio	Siemens	3	tesla	UNITSONT	UO:0000228	T1-weighted Acquisition	MPRAGE with 3D inversion recovery	2170	millisecond	UNITSONT	UO:0000028	4.33	millisecond	UNITSONT	UO:0000028	1100	millisecond	UNITSONT	UO:0000028	1x1x1	millimeter	UNITSONT	UO:0000016	256x256x192	millimeter	UNITSONT	UO:0000016	7	degree	UNITSONT	UO:0000185										488	second	UNITSONT	UO:0000010	PEDS065_20110621_T1-weighted Acquisition	20110621	PEDS065/20110621/Anatomy/PEDS065_20110621_mprage_t1.nii.gz
PEDS066	Magnetic Resonance Imaging	Siemens 3T TIM Trio	Siemens	3	tesla	UNITSONT	UO:0000228	T1-weighted Acquisition	MPRAGE with 3D inversion recovery	2170	millisecond	UNITSONT	UO:0000028	4.33	millisecond	UNITSONT	UO:0000028	1100	millisecond	UNITSONT	UO:0000028	1x1x1	millimeter	UNITSONT	UO:0000016	256x256x192	millimeter	UNITSONT	UO:0000016	7	degree	UNITSONT	UO:0000185										488	second	UNITSONT	UO:0000010	PEDS066_20110627_T1-weighted Acquisition	20110627	PEDS066/20110627/Anatomy/PEDS066_20110627_mprage_t1.nii.gz
PEDS066	Magnetic Resonance Imaging	Siemens 3T TIM Trio	Siemens	3	tesla	UNITSONT	UO:0000228	T1-weighted Acquisition	MPRAGE with 3D inversion recovery	2170	millisecond	UNITSONT	UO:0000028	4.33	millisecond	UNITSONT	UO:0000028	1100	millisecond	UNITSONT	UO:0000028	1x1x1	millimeter	UNITSONT	UO:0000016	256x256x192	millimeter	UNITSONT	UO:0000016	7	degree	UNITSONT	UO:0000185										488	second	UNITSONT	UO:0000010	PEDS066_20120711_T1-weighted Acquisition	20120711	PEDS066/20120711/Anatomy/PEDS066_20120711_mprage_t1.nii.gz
PEDS066	Magnetic Resonance Imaging	Siemens 3T TIM Trio	Siemens	3	tesla	UNITSONT	UO:0000228	T1-weighted Acquisition	MPRAGE with 3D inversion recovery	2170	millisecond	UNITSONT	UO:0000028	4.33	millisecond	UNITSONT	UO:0000028	1100	millisecond	UNITSONT	UO:0000028	1x1x1	millimeter	UNITSONT	UO:0000016	256x256x192	millimeter	UNITSONT	UO:0000016	7	degree	UNITSONT	UO:0000185										488	second	UNITSONT	UO:0000010	PEDS066_20130724_T1-weighted Acquisition	20130724	PEDS066/20130724/Anatomy/PEDS066_20130724_mprage_t1.nii.gz
PEDS067	Magnetic Resonance Imaging	Siemens 3T TIM Trio	Siemens	3	tesla	UNITSONT	UO:0000228	T1-weighted Acquisition	MPRAGE with 3D inversion recovery	2170	millisecond	UNITSONT	UO:0000028	4.33	millisecond	UNITSONT	UO:0000028	1100	millisecond	UNITSONT	UO:0000028	1x1x1	millimeter	UNITSONT	UO:0000016	256x256x192	millimeter	UNITSONT	UO:0000016	7	degree	UNITSONT	UO:0000185										488	second	UNITSONT	UO:0000010	PEDS067_20110630_T1-weighted Acquisition	20110630	PEDS067/20110630/Anatomy/PEDS067_20110630_mprage_t1.nii.gz
PEDS068	Magnetic Resonance Imaging	Siemens 3T TIM Trio	Siemens	3	tesla	UNITSONT	UO:0000228	T1-weighted Acquisition	MPRAGE with 3D inversion recovery	2170	millisecond	UNITSONT	UO:0000028	4.33	millisecond	UNITSONT	UO:0000028	1100	millisecond	UNITSONT	UO:0000028	1x1x1	millimeter	UNITSONT	UO:0000016	256x256x192	millimeter	UNITSONT	UO:0000016	7	degree	UNITSONT	UO:0000185										488	second	UNITSONT	UO:0000010	PEDS068_20110705_T1-weighted Acquisition	20110705	PEDS068/20110705/Anatomy/PEDS068_20110705_mprage_t1.nii.gz
PEDS069	Magnetic Resonance Imaging	Siemens 3T TIM Trio	Siemens	3	tesla	UNITSONT	UO:0000228	T1-weighted Acquisition	MPRAGE with 3D inversion recovery	2170	millisecond	UNITSONT	UO:0000028	4.33	millisecond	UNITSONT	UO:0000028	1100	millisecond	UNITSONT	UO:0000028	1x1x1	millimeter	UNITSONT	UO:0000016	256x256x192	millimeter	UNITSONT	UO:0000016	7	degree	UNITSONT	UO:0000185										488	second	UNITSONT	UO:0000010	PEDS069_20110707_T1-weighted Acquisition	20110707	PEDS069/20110707/Anatomy/PEDS069_20110707_mprage_t1.nii.gz
PEDS069	Magnetic Resonance Imaging	Siemens 3T TIM Trio	Siemens	3	tesla	UNITSONT	UO:0000228	T1-weighted Acquisition	MPRAGE with 3D inversion recovery	2170	millisecond	UNITSONT	UO:0000028	4.33	millisecond	UNITSONT	UO:0000028	1100	millisecond	UNITSONT	UO:0000028	1x1x1	millimeter	UNITSONT	UO:0000016	256x256x192	millimeter	UNITSONT	UO:0000016	7	degree	UNITSONT	UO:0000185										488	second	UNITSONT	UO:0000010	PEDS069_20110805_T1-weighted Acquisition	20110805	PEDS069/20110805/Anatomy/PEDS069_20110805_mprage_t1.nii.gz
PEDS069	Magnetic Resonance Imaging	Siemens 3T TIM Trio	Siemens	3	tesla	UNITSONT	UO:0000228	T1-weighted Acquisition	MPRAGE with 3D inversion recovery	2170	millisecond	UNITSONT	UO:0000028	4.33	millisecond	UNITSONT	UO:0000028	1100	millisecond	UNITSONT	UO:0000028	1x1x1	millimeter	UNITSONT	UO:0000016	256x256x192	millimeter	UNITSONT	UO:0000016	7	degree	UNITSONT	UO:0000185										488	second	UNITSONT	UO:0000010	PEDS069_20120723_T1-weighted Acquisition	20120723	PEDS069/20120723/Anatomy/PEDS069_20120723_mprage_t1.nii.gz
PEDS069	Magnetic Resonance Imaging	Siemens 3T TIM Trio	Siemens	3	tesla	UNITSONT	UO:0000228	T1-weighted Acquisition	MPRAGE with 3D inversion recovery	2170	millisecond	UNITSONT	UO:0000028	4.33	millisecond	UNITSONT	UO:0000028	1100	millisecond	UNITSONT	UO:0000028	1x1x1	millimeter	UNITSONT	UO:0000016	256x256x192	millimeter	UNITSONT	UO:0000016	7	degree	UNITSONT	UO:0000185										488	second	UNITSONT	UO:0000010	PEDS069_20130718_T1-weighted Acquisition	20130718	PEDS069/20130718/Anatomy/PEDS069_20130718_mprage_t1.nii.gz
PEDS070	Magnetic Resonance Imaging	Siemens 3T TIM Trio	Siemens	3	tesla	UNITSONT	UO:0000228	T1-weighted Acquisition	MPRAGE with 3D inversion recovery	2170	millisecond	UNITSONT	UO:0000028	4.33	millisecond	UNITSONT	UO:0000028	1100	millisecond	UNITSONT	UO:0000028	1x1x1	millimeter	UNITSONT	UO:0000016	256x256x192	millimeter	UNITSONT	UO:0000016	7	degree	UNITSONT	UO:0000185										488	second	UNITSONT	UO:0000010	PEDS070_20110711_T1-weighted Acquisition	20110711	PEDS070/20110711/Anatomy/PEDS070_20110711_mprage_t1.nii.gz
PEDS071	Magnetic Resonance Imaging	Siemens 3T TIM Trio	Siemens	3	tesla	UNITSONT	UO:0000228	T1-weighted Acquisition	MPRAGE with 3D inversion recovery	2170	millisecond	UNITSONT	UO:0000028	4.33	millisecond	UNITSONT	UO:0000028	1100	millisecond	UNITSONT	UO:0000028	1x1x1	millimeter	UNITSONT	UO:0000016	256x256x192	millimeter	UNITSONT	UO:0000016	7	degree	UNITSONT	UO:0000185										488	second	UNITSONT	UO:0000010	PEDS071_20110712_T1-weighted Acquisition	20110712	PEDS071/20110712/Anatomy/PEDS071_20110712_mprage_t1.nii.gz
PEDS072	Magnetic Resonance Imaging	Siemens 3T TIM Trio	Siemens	3	tesla	UNITSONT	UO:0000228	T1-weighted Acquisition	MPRAGE with 3D inversion recovery	2170	millisecond	UNITSONT	UO:0000028	4.33	millisecond	UNITSONT	UO:0000028	1100	millisecond	UNITSONT	UO:0000028	1x1x1	millimeter	UNITSONT	UO:0000016	256x256x192	millimeter	UNITSONT	UO:0000016	7	degree	UNITSONT	UO:0000185										488	second	UNITSONT	UO:0000010	PEDS072_20110801_T1-weighted Acquisition	20110801	PEDS072/20110801/Anatomy/PEDS072_20110801_mprage_t1.nii.gz
PEDS073	Magnetic Resonance Imaging	Siemens 3T TIM Trio	Siemens	3	tesla	UNITSONT	UO:0000228	T1-weighted Acquisition	MPRAGE with 3D inversion recovery	2170	millisecond	UNITSONT	UO:0000028	4.33	millisecond	UNITSONT	UO:0000028	1100	millisecond	UNITSONT	UO:0000028	1x1x1	millimeter	UNITSONT	UO:0000016	256x256x192	millimeter	UNITSONT	UO:0000016	7	degree	UNITSONT	UO:0000185										488	second	UNITSONT	UO:0000010	PEDS073_20110802_T1-weighted Acquisition	20110802	PEDS073/20110802/Anatomy/PEDS073_20110802_mprage_t1.nii.gz
PEDS074	Magnetic Resonance Imaging	Siemens 3T TIM Trio	Siemens	3	tesla	UNITSONT	UO:0000228	T1-weighted Acquisition	MPRAGE with 3D inversion recovery	2170	millisecond	UNITSONT	UO:0000028	4.33	millisecond	UNITSONT	UO:0000028	1100	millisecond	UNITSONT	UO:0000028	1x1x1	millimeter	UNITSONT	UO:0000016	256x256x192	millimeter	UNITSONT	UO:0000016	7	degree	UNITSONT	UO:0000185										488	second	UNITSONT	UO:0000010	PEDS074_20110803_T1-weighted Acquisition	20110803	PEDS074/20110803/Anatomy/PEDS074_20110803_mprage_t1.nii.gz
PEDS075	Magnetic Resonance Imaging	Siemens 3T TIM Trio	Siemens	3	tesla	UNITSONT	UO:0000228	T1-weighted Acquisition	MPRAGE with 3D inversion recovery	2170	millisecond	UNITSONT	UO:0000028	4.33	millisecond	UNITSONT	UO:0000028	1100	millisecond	UNITSONT	UO:0000028	1x1x1	millimeter	UNITSONT	UO:0000016	256x256x192	millimeter	UNITSONT	UO:0000016	7	degree	UNITSONT	UO:0000185										488	second	UNITSONT	UO:0000010	PEDS075_20110805_T1-weighted Acquisition	20110805	PEDS075/20110805/Anatomy/PEDS075_20110805_mprage_t1.nii.gz
PEDS076	Magnetic Resonance Imaging	Siemens 3T TIM Trio	Siemens	3	tesla	UNITSONT	UO:0000228	T1-weighted Acquisition	MPRAGE with 3D inversion recovery	2170	millisecond	UNITSONT	UO:0000028	4.33	millisecond	UNITSONT	UO:0000028	1100	millisecond	UNITSONT	UO:0000028	1x1x1	millimeter	UNITSONT	UO:0000016	256x256x192	millimeter	UNITSONT	UO:0000016	7	degree	UNITSONT	UO:0000185										488	second	UNITSONT	UO:0000010	PEDS076_20110808_T1-weighted Acquisition	20110808	PEDS076/20110808/Anatomy/PEDS076_20110808_mprage_t1.nii.gz
PEDS077	Magnetic Resonance Imaging	Siemens 3T TIM Trio	Siemens	3	tesla	UNITSONT	UO:0000228	T1-weighted Acquisition	MPRAGE with 3D inversion recovery	2170	millisecond	UNITSONT	UO:0000028	4.33	millisecond	UNITSONT	UO:0000028	1100	millisecond	UNITSONT	UO:0000028	1x1x1	millimeter	UNITSONT	UO:0000016	256x256x192	millimeter	UNITSONT	UO:0000016	7	degree	UNITSONT	UO:0000185										488	second	UNITSONT	UO:0000010	PEDS077_20110809_T1-weighted Acquisition	20110809	PEDS077/20110809/Anatomy/PEDS077_20110809_mprage_t1.nii.gz
PEDS078	Magnetic Resonance Imaging	Siemens 3T TIM Trio	Siemens	3	tesla	UNITSONT	UO:0000228	T1-weighted Acquisition	MPRAGE with 3D inversion recovery	2170	millisecond	UNITSONT	UO:0000028	4.33	millisecond	UNITSONT	UO:0000028	1100	millisecond	UNITSONT	UO:0000028	1x1x1	millimeter	UNITSONT	UO:0000016	256x256x192	millimeter	UNITSONT	UO:0000016	7	degree	UNITSONT	UO:0000185										488	second	UNITSONT	UO:0000010	PEDS078_20110819_T1-weighted Acquisition	20110819	PEDS078/20110819/Anatomy/PEDS078_20110819_mprage_t1.nii.gz
PEDS079	Magnetic Resonance Imaging	Siemens 3T TIM Trio	Siemens	3	tesla	UNITSONT	UO:0000228	T1-weighted Acquisition	MPRAGE with 3D inversion recovery	2170	millisecond	UNITSONT	UO:0000028	4.33	millisecond	UNITSONT	UO:0000028	1100	millisecond	UNITSONT	UO:0000028	1x1x1	millimeter	UNITSONT	UO:0000016	256x256x192	millimeter	UNITSONT	UO:0000016	7	degree	UNITSONT	UO:0000185										488	second	UNITSONT	UO:0000010	PEDS079_20110824_T1-weighted Acquisition	20110824	PEDS079/20110824/Anatomy/PEDS079_20110824_mprage_t1.nii.gz
PEDS079	Magnetic Resonance Imaging	Siemens 3T TIM Trio	Siemens	3	tesla	UNITSONT	UO:0000228	T1-weighted Acquisition	MPRAGE with 3D inversion recovery	2170	millisecond	UNITSONT	UO:0000028	4.33	millisecond	UNITSONT	UO:0000028	1100	millisecond	UNITSONT	UO:0000028	1x1x1	millimeter	UNITSONT	UO:0000016	256x256x192	millimeter	UNITSONT	UO:0000016	7	degree	UNITSONT	UO:0000185										488	second	UNITSONT	UO:0000010	PEDS079_20120810_T1-weighted Acquisition	20120810	PEDS079/20120810/Anatomy/PEDS079_20120810_mprage_t1.nii.gz
PEDS079	Magnetic Resonance Imaging	Siemens 3T TIM Trio	Siemens	3	tesla	UNITSONT	UO:0000228	T1-weighted Acquisition	MPRAGE with 3D inversion recovery	2170	millisecond	UNITSONT	UO:0000028	4.33	millisecond	UNITSONT	UO:0000028	1100	millisecond	UNITSONT	UO:0000028	1x1x1	millimeter	UNITSONT	UO:0000016	256x256x192	millimeter	UNITSONT	UO:0000016	7	degree	UNITSONT	UO:0000185										488	second	UNITSONT	UO:0000010	PEDS079_20130806_T1-weighted Acquisition	20130806	PEDS079/20130806/Anatomy/PEDS079_20130806_mprage_t1.nii.gz
PEDS080	Magnetic Resonance Imaging	Siemens 3T TIM Trio	Siemens	3	tesla	UNITSONT	UO:0000228	T1-weighted Acquisition	MPRAGE with 3D inversion recovery	2170	millisecond	UNITSONT	UO:0000028	4.33	millisecond	UNITSONT	UO:0000028	1100	millisecond	UNITSONT	UO:0000028	1x1x1	millimeter	UNITSONT	UO:0000016	256x256x192	millimeter	UNITSONT	UO:0000016	7	degree	UNITSONT	UO:0000185										488	second	UNITSONT	UO:0000010	PEDS080_20110824_T1-weighted Acquisition	20110824	PEDS080/20110824/Anatomy/PEDS080_20110824_mprage_t1.nii.gz
PEDS081	Magnetic Resonance Imaging	Siemens 3T TIM Trio	Siemens	3	tesla	UNITSONT	UO:0000228	T1-weighted Acquisition	MPRAGE with 3D inversion recovery	2170	millisecond	UNITSONT	UO:0000028	4.33	millisecond	UNITSONT	UO:0000028	1100	millisecond	UNITSONT	UO:0000028	1x1x1	millimeter	UNITSONT	UO:0000016	256x256x192	millimeter	UNITSONT	UO:0000016	7	degree	UNITSONT	UO:0000185										488	second	UNITSONT	UO:0000010	PEDS081_20110831_T1-weighted Acquisition	20110831	PEDS081/20110831/Anatomy/PEDS081_20110831_mprage_t1.nii.gz
PEDS082	Magnetic Resonance Imaging	Siemens 3T TIM Trio	Siemens	3	tesla	UNITSONT	UO:0000228	T1-weighted Acquisition	MPRAGE with 3D inversion recovery	2170	millisecond	UNITSONT	UO:0000028	4.33	millisecond	UNITSONT	UO:0000028	1100	millisecond	UNITSONT	UO:0000028	1x1x1	millimeter	UNITSONT	UO:0000016	256x256x192	millimeter	UNITSONT	UO:0000016	7	degree	UNITSONT	UO:0000185										488	second	UNITSONT	UO:0000010	PEDS082_20110831_T1-weighted Acquisition	20110831	PEDS082/20110831/Anatomy/PEDS082_20110831_mprage_t1.nii.gz
PEDS082	Magnetic Resonance Imaging	Siemens 3T TIM Trio	Siemens	3	tesla	UNITSONT	UO:0000228	T1-weighted Acquisition	MPRAGE with 3D inversion recovery	2170	millisecond	UNITSONT	UO:0000028	4.33	millisecond	UNITSONT	UO:0000028	1100	millisecond	UNITSONT	UO:0000028	1x1x1	millimeter	UNITSONT	UO:0000016	256x256x192	millimeter	UNITSONT	UO:0000016	7	degree	UNITSONT	UO:0000185										488	second	UNITSONT	UO:0000010	PEDS082_20120818_T1-weighted Acquisition	20120818	PEDS082/20120818/Anatomy/PEDS082_20120818_mprage_t1.nii.gz
PEDS083	Magnetic Resonance Imaging	Siemens 3T TIM Trio	Siemens	3	tesla	UNITSONT	UO:0000228	T1-weighted Acquisition	MPRAGE with 3D inversion recovery	2170	millisecond	UNITSONT	UO:0000028	4.33	millisecond	UNITSONT	UO:0000028	1100	millisecond	UNITSONT	UO:0000028	1x1x1	millimeter	UNITSONT	UO:0000016	256x256x192	millimeter	UNITSONT	UO:0000016	7	degree	UNITSONT	UO:0000185										488	second	UNITSONT	UO:0000010	PEDS083_20110902_T1-weighted Acquisition	20110902	PEDS083/20110902/Anatomy/PEDS083_20110902_mprage_t1.nii.gz
PEDS084	Magnetic Resonance Imaging	Siemens 3T TIM Trio	Siemens	3	tesla	UNITSONT	UO:0000228	T1-weighted Acquisition	MPRAGE with 3D inversion recovery	2170	millisecond	UNITSONT	UO:0000028	4.33	millisecond	UNITSONT	UO:0000028	1100	millisecond	UNITSONT	UO:0000028	1x1x1	millimeter	UNITSONT	UO:0000016	256x256x192	millimeter	UNITSONT	UO:0000016	7	degree	UNITSONT	UO:0000185										488	second	UNITSONT	UO:0000010	PEDS084_20110903_T1-weighted Acquisition	20110903	PEDS084/20110903/Anatomy/PEDS084_20110903_mprage_t1.nii.gz
PEDS085	Magnetic Resonance Imaging	Siemens 3T TIM Trio	Siemens	3	tesla	UNITSONT	UO:0000228	T1-weighted Acquisition	MPRAGE with 3D inversion recovery	2170	millisecond	UNITSONT	UO:0000028	4.33	millisecond	UNITSONT	UO:0000028	1100	millisecond	UNITSONT	UO:0000028	1x1x1	millimeter	UNITSONT	UO:0000016	256x256x192	millimeter	UNITSONT	UO:0000016	7	degree	UNITSONT	UO:0000185										488	second	UNITSONT	UO:0000010	PEDS085_20110906_T1-weighted Acquisition	20110906	PEDS085/20110906/Anatomy/PEDS085_20110906_mprage_t1.nii.gz
PEDS085	Magnetic Resonance Imaging	Siemens 3T TIM Trio	Siemens	3	tesla	UNITSONT	UO:0000228	T1-weighted Acquisition	MPRAGE with 3D inversion recovery	2170	millisecond	UNITSONT	UO:0000028	4.33	millisecond	UNITSONT	UO:0000028	1100	millisecond	UNITSONT	UO:0000028	1x1x1	millimeter	UNITSONT	UO:0000016	256x256x192	millimeter	UNITSONT	UO:0000016	7	degree	UNITSONT	UO:0000185										488	second	UNITSONT	UO:0000010	PEDS085_20120820_T1-weighted Acquisition	20120820	PEDS085/20120820/Anatomy/PEDS085_20120820_mprage_t1.nii.gz
PEDS086	Magnetic Resonance Imaging	Siemens 3T TIM Trio	Siemens	3	tesla	UNITSONT	UO:0000228	T1-weighted Acquisition	MPRAGE with 3D inversion recovery	2170	millisecond	UNITSONT	UO:0000028	4.33	millisecond	UNITSONT	UO:0000028	1100	millisecond	UNITSONT	UO:0000028	1x1x1	millimeter	UNITSONT	UO:0000016	256x256x192	millimeter	UNITSONT	UO:0000016	7	degree	UNITSONT	UO:0000185										488	second	UNITSONT	UO:0000010	PEDS086_20110906_T1-weighted Acquisition	20110906	PEDS086/20110906/Anatomy/PEDS086_20110906_mprage_t1.nii.gz
PEDS086	Magnetic Resonance Imaging	Siemens 3T TIM Trio	Siemens	3	tesla	UNITSONT	UO:0000228	T1-weighted Acquisition	MPRAGE with 3D inversion recovery	2170	millisecond	UNITSONT	UO:0000028	4.33	millisecond	UNITSONT	UO:0000028	1100	millisecond	UNITSONT	UO:0000028	1x1x1	millimeter	UNITSONT	UO:0000016	256x256x192	millimeter	UNITSONT	UO:0000016	7	degree	UNITSONT	UO:0000185										488	second	UNITSONT	UO:0000010	PEDS086_20120823_T1-weighted Acquisition	20120823	PEDS086/20120823/Anatomy/PEDS086_20120823_mprage_t1.nii.gz
PEDS086	Magnetic Resonance Imaging	Siemens 3T TIM Trio	Siemens	3	tesla	UNITSONT	UO:0000228	T1-weighted Acquisition	MPRAGE with 3D inversion recovery	2170	millisecond	UNITSONT	UO:0000028	4.33	millisecond	UNITSONT	UO:0000028	1100	millisecond	UNITSONT	UO:0000028	1x1x1	millimeter	UNITSONT	UO:0000016	256x256x192	millimeter	UNITSONT	UO:0000016	7	degree	UNITSONT	UO:0000185										488	second	UNITSONT	UO:0000010	PEDS086_20130730_T1-weighted Acquisition	20130730	PEDS086/20130730/Anatomy/PEDS086_20130730_mprage_t1.nii.gz
PEDS087	Magnetic Resonance Imaging	Siemens 3T TIM Trio	Siemens	3	tesla	UNITSONT	UO:0000228	T1-weighted Acquisition	MPRAGE with 3D inversion recovery	2170	millisecond	UNITSONT	UO:0000028	4.33	millisecond	UNITSONT	UO:0000028	1100	millisecond	UNITSONT	UO:0000028	1x1x1	millimeter	UNITSONT	UO:0000016	256x256x192	millimeter	UNITSONT	UO:0000016	7	degree	UNITSONT	UO:0000185										488	second	UNITSONT	UO:0000010	PEDS087_20110929_T1-weighted Acquisition	20110929	PEDS087/20110929/Anatomy/PEDS087_20110929_mprage_t1.nii.gz
PEDS088	Magnetic Resonance Imaging	Siemens 3T TIM Trio	Siemens	3	tesla	UNITSONT	UO:0000228	T1-weighted Acquisition	MPRAGE with 3D inversion recovery	2170	millisecond	UNITSONT	UO:0000028	4.33	millisecond	UNITSONT	UO:0000028	1100	millisecond	UNITSONT	UO:0000028	1x1x1	millimeter	UNITSONT	UO:0000016	256x256x192	millimeter	UNITSONT	UO:0000016	7	degree	UNITSONT	UO:0000185										488	second	UNITSONT	UO:0000010	PEDS088_20110930_T1-weighted Acquisition	20110930	PEDS088/20110930/Anatomy/PEDS088_20110930_mprage_t1.nii.gz
PEDS089	Magnetic Resonance Imaging	Siemens 3T TIM Trio	Siemens	3	tesla	UNITSONT	UO:0000228	T1-weighted Acquisition	MPRAGE with 3D inversion recovery	2170	millisecond	UNITSONT	UO:0000028	4.33	millisecond	UNITSONT	UO:0000028	1100	millisecond	UNITSONT	UO:0000028	1x1x1	millimeter	UNITSONT	UO:0000016	256x256x192	millimeter	UNITSONT	UO:0000016	7	degree	UNITSONT	UO:0000185										488	second	UNITSONT	UO:0000010	PEDS089_20111014_T1-weighted Acquisition	20111014	PEDS089/20111014/Anatomy/PEDS089_20111014_mprage_t1.nii.gz
PEDS090	Magnetic Resonance Imaging	Siemens 3T TIM Trio	Siemens	3	tesla	UNITSONT	UO:0000228	T1-weighted Acquisition	MPRAGE with 3D inversion recovery	2170	millisecond	UNITSONT	UO:0000028	4.33	millisecond	UNITSONT	UO:0000028	1100	millisecond	UNITSONT	UO:0000028	1x1x1	millimeter	UNITSONT	UO:0000016	256x256x192	millimeter	UNITSONT	UO:0000016	7	degree	UNITSONT	UO:0000185										488	second	UNITSONT	UO:0000010	PEDS090_20111027_T1-weighted Acquisition	20111027	PEDS090/20111027/Anatomy/PEDS090_20111027_mprage_t1.nii.gz
PEDS091	Magnetic Resonance Imaging	Siemens 3T TIM Trio	Siemens	3	tesla	UNITSONT	UO:0000228	T1-weighted Acquisition	MPRAGE with 3D inversion recovery	2170	millisecond	UNITSONT	UO:0000028	4.33	millisecond	UNITSONT	UO:0000028	1100	millisecond	UNITSONT	UO:0000028	1x1x1	millimeter	UNITSONT	UO:0000016	256x256x192	millimeter	UNITSONT	UO:0000016	7	degree	UNITSONT	UO:0000185										488	second	UNITSONT	UO:0000010	PEDS091_20111028_T1-weighted Acquisition	20111028	PEDS091/20111028/Anatomy/PEDS091_20111028_mprage_t1.nii.gz
PEDS092	Magnetic Resonance Imaging	Siemens 3T TIM Trio	Siemens	3	tesla	UNITSONT	UO:0000228	T1-weighted Acquisition	MPRAGE with 3D inversion recovery	2170	millisecond	UNITSONT	UO:0000028	4.33	millisecond	UNITSONT	UO:0000028	1100	millisecond	UNITSONT	UO:0000028	1x1x1	millimeter	UNITSONT	UO:0000016	256x256x192	millimeter	UNITSONT	UO:0000016	7	degree	UNITSONT	UO:0000185										488	second	UNITSONT	UO:0000010	PEDS092_20111111_T1-weighted Acquisition	20111111	PEDS092/20111111/Anatomy/PEDS092_20111111_mprage_t1.nii.gz
PEDS092	Magnetic Resonance Imaging	Siemens 3T TIM Trio	Siemens	3	tesla	UNITSONT	UO:0000228	T1-weighted Acquisition	MPRAGE with 3D inversion recovery	2170	millisecond	UNITSONT	UO:0000028	4.33	millisecond	UNITSONT	UO:0000028	1100	millisecond	UNITSONT	UO:0000028	1x1x1	millimeter	UNITSONT	UO:0000016	256x256x192	millimeter	UNITSONT	UO:0000016	7	degree	UNITSONT	UO:0000185										488	second	UNITSONT	UO:0000010	PEDS092_20130121_T1-weighted Acquisition	20130121	PEDS092/20130121/Anatomy/PEDS092_20130121_mprage_t1.nii.gz
PEDS093	Magnetic Resonance Imaging	Siemens 3T TIM Trio	Siemens	3	tesla	UNITSONT	UO:0000228	T1-weighted Acquisition	MPRAGE with 3D inversion recovery	2170	millisecond	UNITSONT	UO:0000028	4.33	millisecond	UNITSONT	UO:0000028	1100	millisecond	UNITSONT	UO:0000028	1x1x1	millimeter	UNITSONT	UO:0000016	256x256x192	millimeter	UNITSONT	UO:0000016	7	degree	UNITSONT	UO:0000185										488	second	UNITSONT	UO:0000010	PEDS093_20111111_T1-weighted Acquisition	20111111	PEDS093/20111111/Anatomy/PEDS093_20111111_mprage_t1.nii.gz
PEDS093	Magnetic Resonance Imaging	Siemens 3T TIM Trio	Siemens	3	tesla	UNITSONT	UO:0000228	T1-weighted Acquisition	MPRAGE with 3D inversion recovery	2170	millisecond	UNITSONT	UO:0000028	4.33	millisecond	UNITSONT	UO:0000028	1100	millisecond	UNITSONT	UO:0000028	1x1x1	millimeter	UNITSONT	UO:0000016	256x256x192	millimeter	UNITSONT	UO:0000016	7	degree	UNITSONT	UO:0000185										488	second	UNITSONT	UO:0000010	PEDS093_20130121_T1-weighted Acquisition	20130121	PEDS093/20130121/Anatomy/PEDS093_20130121_mprage_t1.nii.gz
PEDS094	Magnetic Resonance Imaging	Siemens 3T TIM Trio	Siemens	3	tesla	UNITSONT	UO:0000228	T1-weighted Acquisition	MPRAGE with 3D inversion recovery	2170	millisecond	UNITSONT	UO:0000028	4.33	millisecond	UNITSONT	UO:0000028	1100	millisecond	UNITSONT	UO:0000028	1x1x1	millimeter	UNITSONT	UO:0000016	256x256x192	millimeter	UNITSONT	UO:0000016	7	degree	UNITSONT	UO:0000185										488	second	UNITSONT	UO:0000010	PEDS094_20111201_T1-weighted Acquisition	20111201	PEDS094/20111201/Anatomy/PEDS094_20111201_mprage_t1.nii.gz
PEDS095	Magnetic Resonance Imaging	Siemens 3T TIM Trio	Siemens	3	tesla	UNITSONT	UO:0000228	T1-weighted Acquisition	MPRAGE with 3D inversion recovery	2170	millisecond	UNITSONT	UO:0000028	4.33	millisecond	UNITSONT	UO:0000028	1100	millisecond	UNITSONT	UO:0000028	1x1x1	millimeter	UNITSONT	UO:0000016	256x256x192	millimeter	UNITSONT	UO:0000016	7	degree	UNITSONT	UO:0000185										488	second	UNITSONT	UO:0000010	PEDS095_20111203_T1-weighted Acquisition	20111203	PEDS095/20111203/Anatomy/PEDS095_20111203_mprage_t1.nii.gz
PEDS096	Magnetic Resonance Imaging	Siemens 3T TIM Trio	Siemens	3	tesla	UNITSONT	UO:0000228	T1-weighted Acquisition	MPRAGE with 3D inversion recovery	2170	millisecond	UNITSONT	UO:0000028	4.33	millisecond	UNITSONT	UO:0000028	1100	millisecond	UNITSONT	UO:0000028	1x1x1	millimeter	UNITSONT	UO:0000016	256x256x192	millimeter	UNITSONT	UO:0000016	7	degree	UNITSONT	UO:0000185										488	second	UNITSONT	UO:0000010	PEDS096_20120127_T1-weighted Acquisition	20120127	PEDS096/20120127/Anatomy/PEDS096_20120127_mprage_t1.nii.gz
PEDS097	Magnetic Resonance Imaging	Siemens 3T TIM Trio	Siemens	3	tesla	UNITSONT	UO:0000228	T1-weighted Acquisition	MPRAGE with 3D inversion recovery	2170	millisecond	UNITSONT	UO:0000028	4.33	millisecond	UNITSONT	UO:0000028	1100	millisecond	UNITSONT	UO:0000028	1x1x1	millimeter	UNITSONT	UO:0000016	256x256x192	millimeter	UNITSONT	UO:0000016	7	degree	UNITSONT	UO:0000185										488	second	UNITSONT	UO:0000010	PEDS097_20120204_T1-weighted Acquisition	20120204	PEDS097/20120204/Anatomy/PEDS097_20120204_mprage_t1.nii.gz
PEDS097	Magnetic Resonance Imaging	Siemens 3T TIM Trio	Siemens	3	tesla	UNITSONT	UO:0000228	T1-weighted Acquisition	MPRAGE with 3D inversion recovery	2170	millisecond	UNITSONT	UO:0000028	4.33	millisecond	UNITSONT	UO:0000028	1100	millisecond	UNITSONT	UO:0000028	1x1x1	millimeter	UNITSONT	UO:0000016	256x256x192	millimeter	UNITSONT	UO:0000016	7	degree	UNITSONT	UO:0000185										488	second	UNITSONT	UO:0000010	PEDS097_20130215_T1-weighted Acquisition	20130215	PEDS097/20130215/Anatomy/PEDS097_20130215_mprage_t1.nii.gz
PEDS098	Magnetic Resonance Imaging	Siemens 3T TIM Trio	Siemens	3	tesla	UNITSONT	UO:0000228	T1-weighted Acquisition	MPRAGE with 3D inversion recovery	2170	millisecond	UNITSONT	UO:0000028	4.33	millisecond	UNITSONT	UO:0000028	1100	millisecond	UNITSONT	UO:0000028	1x1x1	millimeter	UNITSONT	UO:0000016	256x256x192	millimeter	UNITSONT	UO:0000016	7	degree	UNITSONT	UO:0000185										488	second	UNITSONT	UO:0000010	PEDS098_20120217_T1-weighted Acquisition	20120217	PEDS098/20120217/Anatomy/PEDS098_20120217_mprage_t1.nii.gz
PEDS100	Magnetic Resonance Imaging	Siemens 3T TIM Trio	Siemens	3	tesla	UNITSONT	UO:0000228	T1-weighted Acquisition	MPRAGE with 3D inversion recovery	2170	millisecond	UNITSONT	UO:0000028	4.33	millisecond	UNITSONT	UO:0000028	1100	millisecond	UNITSONT	UO:0000028	1x1x1	millimeter	UNITSONT	UO:0000016	256x256x192	millimeter	UNITSONT	UO:0000016	7	degree	UNITSONT	UO:0000185										488	second	UNITSONT	UO:0000010	PEDS100_20120724_T1-weighted Acquisition	20120724	PEDS100/20120724/Anatomy/PEDS100_20120724_mprage_t1.nii.gz
PEDS101	Magnetic Resonance Imaging	Siemens 3T TIM Trio	Siemens	3	tesla	UNITSONT	UO:0000228	T1-weighted Acquisition	MPRAGE with 3D inversion recovery	2170	millisecond	UNITSONT	UO:0000028	4.33	millisecond	UNITSONT	UO:0000028	1100	millisecond	UNITSONT	UO:0000028	1x1x1	millimeter	UNITSONT	UO:0000016	256x256x192	millimeter	UNITSONT	UO:0000016	7	degree	UNITSONT	UO:0000185										488	second	UNITSONT	UO:0000010	PEDS101_20120515_T1-weighted Acquisition	20120515	PEDS101/20120515/Anatomy/PEDS101_20120515_mprage_t1.nii.gz
PEDS102	Magnetic Resonance Imaging	Siemens 3T TIM Trio	Siemens	3	tesla	UNITSONT	UO:0000228	T1-weighted Acquisition	MPRAGE with 3D inversion recovery	2170	millisecond	UNITSONT	UO:0000028	4.33	millisecond	UNITSONT	UO:0000028	1100	millisecond	UNITSONT	UO:0000028	1x1x1	millimeter	UNITSONT	UO:0000016	256x256x192	millimeter	UNITSONT	UO:0000016	7	degree	UNITSONT	UO:0000185										488	second	UNITSONT	UO:0000010	PEDS102_20120730_T1-weighted Acquisition	20120730	PEDS102/20120730/Anatomy/PEDS102_20120730_mprage_t1.nii.gz
PEDS103	Magnetic Resonance Imaging	Siemens 3T TIM Trio	Siemens	3	tesla	UNITSONT	UO:0000228	T1-weighted Acquisition	MPRAGE with 3D inversion recovery	2170	millisecond	UNITSONT	UO:0000028	4.33	millisecond	UNITSONT	UO:0000028	1100	millisecond	UNITSONT	UO:0000028	1x1x1	millimeter	UNITSONT	UO:0000016	256x256x192	millimeter	UNITSONT	UO:0000016	7	degree	UNITSONT	UO:0000185										488	second	UNITSONT	UO:0000010	PEDS103_20120731_T1-weighted Acquisition	20120731	PEDS103/20120731/Anatomy/PEDS103_20120731_mprage_t1.nii.gz
PEDS104	Magnetic Resonance Imaging	Siemens 3T TIM Trio	Siemens	3	tesla	UNITSONT	UO:0000228	T1-weighted Acquisition	MPRAGE with 3D inversion recovery	2170	millisecond	UNITSONT	UO:0000028	4.33	millisecond	UNITSONT	UO:0000028	1100	millisecond	UNITSONT	UO:0000028	1x1x1	millimeter	UNITSONT	UO:0000016	256x256x192	millimeter	UNITSONT	UO:0000016	7	degree	UNITSONT	UO:0000185										488	second	UNITSONT	UO:0000010	PEDS104_20120817_T1-weighted Acquisition	20120817	PEDS104/20120817/Anatomy/PEDS104_20120817_mprage_t1.nii.gz
PEDS105	Magnetic Resonance Imaging	Siemens 3T TIM Trio	Siemens	3	tesla	UNITSONT	UO:0000228	T1-weighted Acquisition	MPRAGE with 3D inversion recovery	2170	millisecond	UNITSONT	UO:0000028	4.33	millisecond	UNITSONT	UO:0000028	1100	millisecond	UNITSONT	UO:0000028	1x1x1	millimeter	UNITSONT	UO:0000016	256x256x192	millimeter	UNITSONT	UO:0000016	7	degree	UNITSONT	UO:0000185										488	second	UNITSONT	UO:0000010	PEDS105_20130114_T1-weighted Acquisition	20130114	PEDS105/20130114/Anatomy/PEDS105_20130114_mprage_t1.nii.gz
PEDS106	Magnetic Resonance Imaging	Siemens 3T TIM Trio	Siemens	3	tesla	UNITSONT	UO:0000228	T1-weighted Acquisition	MPRAGE with 3D inversion recovery	2170	millisecond	UNITSONT	UO:0000028	4.33	millisecond	UNITSONT	UO:0000028	1100	millisecond	UNITSONT	UO:0000028	1x1x1	millimeter	UNITSONT	UO:0000016	256x256x192	millimeter	UNITSONT	UO:0000016	7	degree	UNITSONT	UO:0000185										488	second	UNITSONT	UO:0000010	PEDS106_20130117_T1-weighted Acquisition	20130117	PEDS106/20130117/Anatomy/PEDS106_20130117_mprage_t1.nii.gz
PEDS107	Magnetic Resonance Imaging	Siemens 3T TIM Trio	Siemens	3	tesla	UNITSONT	UO:0000228	T1-weighted Acquisition	MPRAGE with 3D inversion recovery	2170	millisecond	UNITSONT	UO:0000028	4.33	millisecond	UNITSONT	UO:0000028	1100	millisecond	UNITSONT	UO:0000028	1x1x1	millimeter	UNITSONT	UO:0000016	256x256x192	millimeter	UNITSONT	UO:0000016	7	degree	UNITSONT	UO:0000185										488	second	UNITSONT	UO:0000010	PEDS107_20130118_T1-weighted Acquisition	20130118	PEDS107/20130118/Anatomy/PEDS107_20130118_mprage_t1.nii.gz
PEDS108	Magnetic Resonance Imaging	Siemens 3T TIM Trio	Siemens	3	tesla	UNITSONT	UO:0000228	T1-weighted Acquisition	MPRAGE with 3D inversion recovery	2170	millisecond	UNITSONT	UO:0000028	4.33	millisecond	UNITSONT	UO:0000028	1100	millisecond	UNITSONT	UO:0000028	1x1x1	millimeter	UNITSONT	UO:0000016	256x256x192	millimeter	UNITSONT	UO:0000016	7	degree	UNITSONT	UO:0000185										488	second	UNITSONT	UO:0000010	PEDS108_20130215_T1-weighted Acquisition	20130215	PEDS108/20130215/Anatomy/PEDS108_20130215_mprage_t1.nii.gz
PEDS109	Magnetic Resonance Imaging	Siemens 3T TIM Trio	Siemens	3	tesla	UNITSONT	UO:0000228	T1-weighted Acquisition	MPRAGE with 3D inversion recovery	2170	millisecond	UNITSONT	UO:0000028	4.33	millisecond	UNITSONT	UO:0000028	1100	millisecond	UNITSONT	UO:0000028	1x1x1	millimeter	UNITSONT	UO:0000016	256x256x192	millimeter	UNITSONT	UO:0000016	7	degree	UNITSONT	UO:0000185										488	second	UNITSONT	UO:0000010	PEDS109_20130228_T1-weighted Acquisition	20130228	PEDS109/20130228/Anatomy/PEDS109_20130228_mprage_t1.nii.gz
PEDS110	Magnetic Resonance Imaging	Siemens 3T TIM Trio	Siemens	3	tesla	UNITSONT	UO:0000228	T1-weighted Acquisition	MPRAGE with 3D inversion recovery	2170	millisecond	UNITSONT	UO:0000028	4.33	millisecond	UNITSONT	UO:0000028	1100	millisecond	UNITSONT	UO:0000028	1x1x1	millimeter	UNITSONT	UO:0000016	256x256x192	millimeter	UNITSONT	UO:0000016	7	degree	UNITSONT	UO:0000185										488	second	UNITSONT	UO:0000010	PEDS110_20130323_T1-weighted Acquisition	20130323	PEDS110/20130323/Anatomy/PEDS110_20130323_mprage_t1.nii.gz
PEDS111	Magnetic Resonance Imaging	Siemens 3T TIM Trio	Siemens	3	tesla	UNITSONT	UO:0000228	T1-weighted Acquisition	MPRAGE with 3D inversion recovery	2170	millisecond	UNITSONT	UO:0000028	4.33	millisecond	UNITSONT	UO:0000028	1100	millisecond	UNITSONT	UO:0000028	1x1x1	millimeter	UNITSONT	UO:0000016	256x256x192	millimeter	UNITSONT	UO:0000016	7	degree	UNITSONT	UO:0000185										488	second	UNITSONT	UO:0000010	PEDS111_20130325_T1-weighted Acquisition	20130325	PEDS111/20130325/Anatomy/PEDS111_20130325_mprage_t1.nii.gz
PEDS112	Magnetic Resonance Imaging	Siemens 3T TIM Trio	Siemens	3	tesla	UNITSONT	UO:0000228	T1-weighted Acquisition	MPRAGE with 3D inversion recovery	2170	millisecond	UNITSONT	UO:0000028	4.33	millisecond	UNITSONT	UO:0000028	1100	millisecond	UNITSONT	UO:0000028	1x1x1	millimeter	UNITSONT	UO:0000016	256x256x192	millimeter	UNITSONT	UO:0000016	7	degree	UNITSONT	UO:0000185										488	second	UNITSONT	UO:0000010	PEDS112_20130326_T1-weighted Acquisition	20130326	PEDS112/20130326/Anatomy/PEDS112_20130326_mprage_t1.nii.gz
PEDS113	Magnetic Resonance Imaging	Siemens 3T TIM Trio	Siemens	3	tesla	UNITSONT	UO:0000228	T1-weighted Acquisition	MPRAGE with 3D inversion recovery	2170	millisecond	UNITSONT	UO:0000028	4.33	millisecond	UNITSONT	UO:0000028	1100	millisecond	UNITSONT	UO:0000028	1x1x1	millimeter	UNITSONT	UO:0000016	256x256x192	millimeter	UNITSONT	UO:0000016	7	degree	UNITSONT	UO:0000185										488	second	UNITSONT	UO:0000010	PEDS113_20130326_T1-weighted Acquisition	20130326	PEDS113/20130326/Anatomy/PEDS113_20130326_mprage_t1.nii.gz
PEDS114	Magnetic Resonance Imaging	Siemens 3T TIM Trio	Siemens	3	tesla	UNITSONT	UO:0000228	T1-weighted Acquisition	MPRAGE with 3D inversion recovery	2170	millisecond	UNITSONT	UO:0000028	4.33	millisecond	UNITSONT	UO:0000028	1100	millisecond	UNITSONT	UO:0000028	1x1x1	millimeter	UNITSONT	UO:0000016	256x256x192	millimeter	UNITSONT	UO:0000016	7	degree	UNITSONT	UO:0000185										488	second	UNITSONT	UO:0000010	PEDS114_20130328_T1-weighted Acquisition	20130328	PEDS114/20130328/Anatomy/PEDS114_20130328_mprage_t1.nii.gz
PEDS115	Magnetic Resonance Imaging	Siemens 3T TIM Trio	Siemens	3	tesla	UNITSONT	UO:0000228	T1-weighted Acquisition	MPRAGE with 3D inversion recovery	2170	millisecond	UNITSONT	UO:0000028	4.33	millisecond	UNITSONT	UO:0000028	1100	millisecond	UNITSONT	UO:0000028	1x1x1	millimeter	UNITSONT	UO:0000016	256x256x192	millimeter	UNITSONT	UO:0000016	7	degree	UNITSONT	UO:0000185										488	second	UNITSONT	UO:0000010	PEDS115_20130404_T1-weighted Acquisition	20130404	PEDS115/20130404/Anatomy/PEDS115_20130404_mprage_t1.nii.gz
PEDS116	Magnetic Resonance Imaging	Siemens 3T TIM Trio	Siemens	3	tesla	UNITSONT	UO:0000228	T1-weighted Acquisition	MPRAGE with 3D inversion recovery	2170	millisecond	UNITSONT	UO:0000028	4.33	millisecond	UNITSONT	UO:0000028	1100	millisecond	UNITSONT	UO:0000028	1x1x1	millimeter	UNITSONT	UO:0000016	256x256x192	millimeter	UNITSONT	UO:0000016	7	degree	UNITSONT	UO:0000185										488	second	UNITSONT	UO:0000010	PEDS116_20130412_T1-weighted Acquisition	20130412	PEDS116/20130412/Anatomy/PEDS116_20130412_mprage_t1.nii.gz
PEDS117	Magnetic Resonance Imaging	Siemens 3T TIM Trio	Siemens	3	tesla	UNITSONT	UO:0000228	T1-weighted Acquisition	MPRAGE with 3D inversion recovery	2170	millisecond	UNITSONT	UO:0000028	4.33	millisecond	UNITSONT	UO:0000028	1100	millisecond	UNITSONT	UO:0000028	1x1x1	millimeter	UNITSONT	UO:0000016	256x256x192	millimeter	UNITSONT	UO:0000016	7	degree	UNITSONT	UO:0000185										488	second	UNITSONT	UO:0000010	PEDS117_20130426_T1-weighted Acquisition	20130426	PEDS117/20130426/Anatomy/PEDS117_20130426_mprage_t1.nii.gz
PEDS118	Magnetic Resonance Imaging	Siemens 3T TIM Trio	Siemens	3	tesla	UNITSONT	UO:0000228	T1-weighted Acquisition	MPRAGE with 3D inversion recovery	2170	millisecond	UNITSONT	UO:0000028	4.33	millisecond	UNITSONT	UO:0000028	1100	millisecond	UNITSONT	UO:0000028	1x1x1	millimeter	UNITSONT	UO:0000016	256x256x192	millimeter	UNITSONT	UO:0000016	7	degree	UNITSONT	UO:0000185										488	second	UNITSONT	UO:0000010	PEDS118_20130507_T1-weighted Acquisition	20130507	PEDS118/20130507/Anatomy/PEDS118_20130507_mprage_t1.nii.gz
PEDS119	Magnetic Resonance Imaging	Siemens 3T TIM Trio	Siemens	3	tesla	UNITSONT	UO:0000228	T1-weighted Acquisition	MPRAGE with 3D inversion recovery	2170	millisecond	UNITSONT	UO:0000028	4.33	millisecond	UNITSONT	UO:0000028	1100	millisecond	UNITSONT	UO:0000028	1x1x1	millimeter	UNITSONT	UO:0000016	256x256x192	millimeter	UNITSONT	UO:0000016	7	degree	UNITSONT	UO:0000185										488	second	UNITSONT	UO:0000010	PEDS119_20130517_T1-weighted Acquisition	20130517	PEDS119/20130517/Anatomy/PEDS119_20130517_mprage_t1.nii.gz
PEDS120	Magnetic Resonance Imaging	Siemens 3T TIM Trio	Siemens	3	tesla	UNITSONT	UO:0000228	T1-weighted Acquisition	MPRAGE with 3D inversion recovery	2170	millisecond	UNITSONT	UO:0000028	4.33	millisecond	UNITSONT	UO:0000028	1100	millisecond	UNITSONT	UO:0000028	1x1x1	millimeter	UNITSONT	UO:0000016	256x256x192	millimeter	UNITSONT	UO:0000016	7	degree	UNITSONT	UO:0000185										488	second	UNITSONT	UO:0000010	PEDS120_20130517_T1-weighted Acquisition	20130517	PEDS120/20130517/Anatomy/PEDS120_20130517_mprage_t1.nii.gz
PEDS121	Magnetic Resonance Imaging	Siemens 3T TIM Trio	Siemens	3	tesla	UNITSONT	UO:0000228	T1-weighted Acquisition	MPRAGE with 3D inversion recovery	2170	millisecond	UNITSONT	UO:0000028	4.33	millisecond	UNITSONT	UO:0000028	1100	millisecond	UNITSONT	UO:0000028	1x1x1	millimeter	UNITSONT	UO:0000016	256x256x192	millimeter	UNITSONT	UO:0000016	7	degree	UNITSONT	UO:0000185										488	second	UNITSONT	UO:0000010	PEDS121_20130520_T1-weighted Acquisition	20130520	PEDS121/20130520/Anatomy/PEDS121_20130520_mprage_t1.nii.gz
PEDS122	Magnetic Resonance Imaging	Siemens 3T TIM Trio	Siemens	3	tesla	UNITSONT	UO:0000228	T1-weighted Acquisition	MPRAGE with 3D inversion recovery	2170	millisecond	UNITSONT	UO:0000028	4.33	millisecond	UNITSONT	UO:0000028	1100	millisecond	UNITSONT	UO:0000028	1x1x1	millimeter	UNITSONT	UO:0000016	256x256x192	millimeter	UNITSONT	UO:0000016	7	degree	UNITSONT	UO:0000185										488	second	UNITSONT	UO:0000010	PEDS122_20130520_T1-weighted Acquisition	20130520	PEDS122/20130520/Anatomy/PEDS122_20130520_mprage_t1.nii.gz
PEDS123	Magnetic Resonance Imaging	Siemens 3T TIM Trio	Siemens	3	tesla	UNITSONT	UO:0000228	T1-weighted Acquisition	MPRAGE with 3D inversion recovery	2170	millisecond	UNITSONT	UO:0000028	4.33	millisecond	UNITSONT	UO:0000028	1100	millisecond	UNITSONT	UO:0000028	1x1x1	millimeter	UNITSONT	UO:0000016	256x256x192	millimeter	UNITSONT	UO:0000016	7	degree	UNITSONT	UO:0000185										488	second	UNITSONT	UO:0000010	PEDS123_20130530_T1-weighted Acquisition	20130530	PEDS123/20130530/Anatomy/PEDS123_20130530_mprage_t1.nii.gz
PEDS124	Magnetic Resonance Imaging	Siemens 3T TIM Trio	Siemens	3	tesla	UNITSONT	UO:0000228	T1-weighted Acquisition	MPRAGE with 3D inversion recovery	2170	millisecond	UNITSONT	UO:0000028	4.33	millisecond	UNITSONT	UO:0000028	1100	millisecond	UNITSONT	UO:0000028	1x1x1	millimeter	UNITSONT	UO:0000016	256x256x192	millimeter	UNITSONT	UO:0000016	7	degree	UNITSONT	UO:0000185										488	second	UNITSONT	UO:0000010	PEDS124_20130613_T1-weighted Acquisition	20130613	PEDS124/20130613/Anatomy/PEDS124_20130613_mprage_t1.nii.gz
PEDS125	Magnetic Resonance Imaging	Siemens 3T TIM Trio	Siemens	3	tesla	UNITSONT	UO:0000228	T1-weighted Acquisition	MPRAGE with 3D inversion recovery	2170	millisecond	UNITSONT	UO:0000028	4.33	millisecond	UNITSONT	UO:0000028	1100	millisecond	UNITSONT	UO:0000028	1x1x1	millimeter	UNITSONT	UO:0000016	256x256x192	millimeter	UNITSONT	UO:0000016	7	degree	UNITSONT	UO:0000185										488	second	UNITSONT	UO:0000010	PEDS125_20130614_T1-weighted Acquisition	20130614	PEDS125/20130614/Anatomy/PEDS125_20130614_mprage_t1.nii.gz
PEDS126	Magnetic Resonance Imaging	Siemens 3T TIM Trio	Siemens	3	tesla	UNITSONT	UO:0000228	T1-weighted Acquisition	MPRAGE with 3D inversion recovery	2170	millisecond	UNITSONT	UO:0000028	4.33	millisecond	UNITSONT	UO:0000028	1100	millisecond	UNITSONT	UO:0000028	1x1x1	millimeter	UNITSONT	UO:0000016	256x256x192	millimeter	UNITSONT	UO:0000016	7	degree	UNITSONT	UO:0000185										488	second	UNITSONT	UO:0000010	PEDS126_20130620_T1-weighted Acquisition	20130620	PEDS126/20130620/Anatomy/PEDS126_20130620_mprage_t1.nii.gz
PEDS127	Magnetic Resonance Imaging	Siemens 3T TIM Trio	Siemens	3	tesla	UNITSONT	UO:0000228	T1-weighted Acquisition	MPRAGE with 3D inversion recovery	2170	millisecond	UNITSONT	UO:0000028	4.33	millisecond	UNITSONT	UO:0000028	1100	millisecond	UNITSONT	UO:0000028	1x1x1	millimeter	UNITSONT	UO:0000016	256x256x192	millimeter	UNITSONT	UO:0000016	7	degree	UNITSONT	UO:0000185										488	second	UNITSONT	UO:0000010	PEDS127_20130717_T1-weighted Acquisition	20130717	PEDS127/20130717/Anatomy/PEDS127_20130717_mprage_t1.nii.gz
#BOLD
PEDS007	Magnetic Resonance Imaging	Siemens 3T TIM Trio	Siemens	3	tesla	UNITSONT	UO:0000228	BOLD Acquisition	2D echo planar imaging in resting state	2000	millisecond	UNITSONT	UO:0000028	27	millisecond	UNITSONT	UO:0000028					4x4x4	millimeter	UNITSONT	UO:0000016	64x64x25	millimeter	UNITSONT	UO:0000016	80	degree	UNITSONT	UO:0000185	relax quietly while looking at a fixation point													PEDS007_20110903_BOLD Acquisition	20110903	PEDS007/20110903/BOLD/PEDS007_20110903_bold_fc_1.nii.gz
PEDS007	Magnetic Resonance Imaging	Siemens 3T TIM Trio	Siemens	3	tesla	UNITSONT	UO:0000228	BOLD Acquisition	2D echo planar imaging in resting state	2000	millisecond	UNITSONT	UO:0000028	27	millisecond	UNITSONT	UO:0000028					4x4x4	millimeter	UNITSONT	UO:0000016	64x64x25	millimeter	UNITSONT	UO:0000016	80	degree	UNITSONT	UO:0000185	relax quietly while looking at a fixation point													PEDS007_20120908_BOLD Acquisition	20120908	PEDS007/20120908/BOLD/PEDS007_20120908_bold_fc_1.nii.gz
PEDS008	Magnetic Resonance Imaging	Siemens 3T TIM Trio	Siemens	3	tesla	UNITSONT	UO:0000228	BOLD Acquisition	2D echo planar imaging in resting state	2000	millisecond	UNITSONT	UO:0000028	27	millisecond	UNITSONT	UO:0000028					4x4x4	millimeter	UNITSONT	UO:0000016	64x64x25	millimeter	UNITSONT	UO:0000016	80	degree	UNITSONT	UO:0000185	relax quietly while looking at a fixation point													PEDS008_20101120_BOLD Acquisition	20101120	PEDS008/20101120/BOLD/PEDS008_20101120_bold_fc_1.nii.gz
PEDS010	Magnetic Resonance Imaging	Siemens 3T TIM Trio	Siemens	3	tesla	UNITSONT	UO:0000228	BOLD Acquisition	2D echo planar imaging in resting state	2000	millisecond	UNITSONT	UO:0000028	27	millisecond	UNITSONT	UO:0000028					4x4x4	millimeter	UNITSONT	UO:0000016	64x64x25	millimeter	UNITSONT	UO:0000016	80	degree	UNITSONT	UO:0000185	relax quietly while looking at a fixation point													PEDS010_20100722_BOLD Acquisition	20100722	PEDS010/20100722/BOLD/PEDS010_20100722_bold_fc_1.nii.gz
PEDS011	Magnetic Resonance Imaging	Siemens 3T TIM Trio	Siemens	3	tesla	UNITSONT	UO:0000228	BOLD Acquisition	2D echo planar imaging in resting state	2000	millisecond	UNITSONT	UO:0000028	27	millisecond	UNITSONT	UO:0000028					4x4x4	millimeter	UNITSONT	UO:0000016	64x64x25	millimeter	UNITSONT	UO:0000016	80	degree	UNITSONT	UO:0000185	relax quietly while looking at a fixation point													PEDS011_20100812_BOLD Acquisition	20100812	PEDS011/20100812/BOLD/PEDS011_20100812_bold_fc_1.nii.gz
PEDS012	Magnetic Resonance Imaging	Siemens 3T TIM Trio	Siemens	3	tesla	UNITSONT	UO:0000228	BOLD Acquisition	2D echo planar imaging in resting state	2000	millisecond	UNITSONT	UO:0000028	27	millisecond	UNITSONT	UO:0000028					4x4x4	millimeter	UNITSONT	UO:0000016	64x64x25	millimeter	UNITSONT	UO:0000016	80	degree	UNITSONT	UO:0000185	relax quietly while looking at a fixation point													PEDS012_20100813_BOLD Acquisition	20100813	PEDS012/20100813/BOLD/PEDS012_20100813_bold_fc_1.nii.gz
PEDS012	Magnetic Resonance Imaging	Siemens 3T TIM Trio	Siemens	3	tesla	UNITSONT	UO:0000228	BOLD Acquisition	2D echo planar imaging in resting state	2000	millisecond	UNITSONT	UO:0000028	27	millisecond	UNITSONT	UO:0000028					4x4x4	millimeter	UNITSONT	UO:0000016	64x64x25	millimeter	UNITSONT	UO:0000016	80	degree	UNITSONT	UO:0000185	relax quietly while looking at a fixation point													PEDS012_20110902_BOLD Acquisition	20110902	PEDS012/20110902/BOLD/PEDS012_20110902_bold_fc_1.nii.gz
PEDS012	Magnetic Resonance Imaging	Siemens 3T TIM Trio	Siemens	3	tesla	UNITSONT	UO:0000228	BOLD Acquisition	2D echo planar imaging in resting state	2000	millisecond	UNITSONT	UO:0000028	27	millisecond	UNITSONT	UO:0000028					4x4x4	millimeter	UNITSONT	UO:0000016	64x64x25	millimeter	UNITSONT	UO:0000016	80	degree	UNITSONT	UO:0000185	relax quietly while looking at a fixation point													PEDS012_20121031_BOLD Acquisition	20121031	PEDS012/20121031/BOLD/PEDS012_20121031_bold_fc_1.nii.gz
PEDS013	Magnetic Resonance Imaging	Siemens 3T TIM Trio	Siemens	3	tesla	UNITSONT	UO:0000228	BOLD Acquisition	2D echo planar imaging in resting state	2000	millisecond	UNITSONT	UO:0000028	27	millisecond	UNITSONT	UO:0000028					4x4x4	millimeter	UNITSONT	UO:0000016	64x64x25	millimeter	UNITSONT	UO:0000016	80	degree	UNITSONT	UO:0000185	relax quietly while looking at a fixation point													PEDS013_20100831_BOLD Acquisition	20100831	PEDS013/20100831/BOLD/PEDS013_20100831_bold_fc_1.nii.gz
PEDS013	Magnetic Resonance Imaging	Siemens 3T TIM Trio	Siemens	3	tesla	UNITSONT	UO:0000228	BOLD Acquisition	2D echo planar imaging in resting state	2000	millisecond	UNITSONT	UO:0000028	27	millisecond	UNITSONT	UO:0000028					4x4x4	millimeter	UNITSONT	UO:0000016	64x64x25	millimeter	UNITSONT	UO:0000016	80	degree	UNITSONT	UO:0000185	relax quietly while looking at a fixation point													PEDS013_20120821_BOLD Acquisition	20120821	PEDS013/20120821/BOLD/PEDS013_20120821_bold_fc_1.nii.gz
PEDS014	Magnetic Resonance Imaging	Siemens 3T TIM Trio	Siemens	3	tesla	UNITSONT	UO:0000228	BOLD Acquisition	2D echo planar imaging in resting state	2000	millisecond	UNITSONT	UO:0000028	27	millisecond	UNITSONT	UO:0000028					4x4x4	millimeter	UNITSONT	UO:0000016	64x64x25	millimeter	UNITSONT	UO:0000016	80	degree	UNITSONT	UO:0000185	relax quietly while looking at a fixation point													PEDS014_20110823_BOLD Acquisition	20110823	PEDS014/20110823/BOLD/PEDS014_20110823_bold_fc_1.nii.gz
PEDS014	Magnetic Resonance Imaging	Siemens 3T TIM Trio	Siemens	3	tesla	UNITSONT	UO:0000228	BOLD Acquisition	2D echo planar imaging in resting state	2000	millisecond	UNITSONT	UO:0000028	27	millisecond	UNITSONT	UO:0000028					4x4x4	millimeter	UNITSONT	UO:0000016	64x64x25	millimeter	UNITSONT	UO:0000016	80	degree	UNITSONT	UO:0000185	relax quietly while looking at a fixation point													PEDS014_20120825_BOLD Acquisition	20120825	PEDS014/20120825/BOLD/PEDS014_20120825_bold_fc_1.nii.gz
PEDS015	Magnetic Resonance Imaging	Siemens 3T TIM Trio	Siemens	3	tesla	UNITSONT	UO:0000228	BOLD Acquisition	2D echo planar imaging in resting state	2000	millisecond	UNITSONT	UO:0000028	27	millisecond	UNITSONT	UO:0000028					4x4x4	millimeter	UNITSONT	UO:0000016	64x64x25	millimeter	UNITSONT	UO:0000016	80	degree	UNITSONT	UO:0000185	relax quietly while looking at a fixation point													PEDS015_20100901_BOLD Acquisition	20100901	PEDS015/20100901/BOLD/PEDS015_20100901_bold_fc_3.nii.gz
PEDS015	Magnetic Resonance Imaging	Siemens 3T TIM Trio	Siemens	3	tesla	UNITSONT	UO:0000228	BOLD Acquisition	2D echo planar imaging in resting state	2000	millisecond	UNITSONT	UO:0000028	27	millisecond	UNITSONT	UO:0000028					4x4x4	millimeter	UNITSONT	UO:0000016	64x64x25	millimeter	UNITSONT	UO:0000016	80	degree	UNITSONT	UO:0000185	relax quietly while looking at a fixation point													PEDS015_20110812_BOLD Acquisition	20110812	PEDS015/20110812/BOLD/PEDS015_20110812_bold_fc_1.nii.gz
PEDS016	Magnetic Resonance Imaging	Siemens 3T TIM Trio	Siemens	3	tesla	UNITSONT	UO:0000228	BOLD Acquisition	2D echo planar imaging in resting state	2000	millisecond	UNITSONT	UO:0000028	27	millisecond	UNITSONT	UO:0000028					4x4x4	millimeter	UNITSONT	UO:0000016	64x64x25	millimeter	UNITSONT	UO:0000016	80	degree	UNITSONT	UO:0000185	relax quietly while looking at a fixation point													PEDS016_20100901_BOLD Acquisition	20100901	PEDS016/20100901/BOLD/PEDS016_20100901_bold_fc_1.nii.gz
PEDS017	Magnetic Resonance Imaging	Siemens 3T TIM Trio	Siemens	3	tesla	UNITSONT	UO:0000228	BOLD Acquisition	2D echo planar imaging in resting state	2000	millisecond	UNITSONT	UO:0000028	27	millisecond	UNITSONT	UO:0000028					4x4x4	millimeter	UNITSONT	UO:0000016	64x64x25	millimeter	UNITSONT	UO:0000016	80	degree	UNITSONT	UO:0000185	relax quietly while looking at a fixation point													PEDS017_20100902_BOLD Acquisition	20100902	PEDS017/20100902/BOLD/PEDS017_20100902_bold_fc_1.nii.gz
PEDS018	Magnetic Resonance Imaging	Siemens 3T TIM Trio	Siemens	3	tesla	UNITSONT	UO:0000228	BOLD Acquisition	2D echo planar imaging in resting state	2000	millisecond	UNITSONT	UO:0000028	27	millisecond	UNITSONT	UO:0000028					4x4x4	millimeter	UNITSONT	UO:0000016	64x64x25	millimeter	UNITSONT	UO:0000016	80	degree	UNITSONT	UO:0000185	relax quietly while looking at a fixation point													PEDS018_20100908_BOLD Acquisition	20100908	PEDS018/20100908/BOLD/PEDS018_20100908_bold_fc_1.nii.gz
PEDS020	Magnetic Resonance Imaging	Siemens 3T TIM Trio	Siemens	3	tesla	UNITSONT	UO:0000228	BOLD Acquisition	2D echo planar imaging in resting state	2000	millisecond	UNITSONT	UO:0000028	27	millisecond	UNITSONT	UO:0000028					4x4x4	millimeter	UNITSONT	UO:0000016	64x64x25	millimeter	UNITSONT	UO:0000016	80	degree	UNITSONT	UO:0000185	relax quietly while looking at a fixation point													PEDS020_20100917_BOLD Acquisition	20100917	PEDS020/20100917/BOLD/PEDS020_20100917_bold_fc_1.nii.gz
PEDS021	Magnetic Resonance Imaging	Siemens 3T TIM Trio	Siemens	3	tesla	UNITSONT	UO:0000228	BOLD Acquisition	2D echo planar imaging in resting state	2000	millisecond	UNITSONT	UO:0000028	27	millisecond	UNITSONT	UO:0000028					4x4x4	millimeter	UNITSONT	UO:0000016	64x64x25	millimeter	UNITSONT	UO:0000016	80	degree	UNITSONT	UO:0000185	relax quietly while looking at a fixation point													PEDS021_20101010_BOLD Acquisition	20101010	PEDS021/20101010/BOLD/PEDS021_20101010_bold_fc_1.nii.gz
PEDS021	Magnetic Resonance Imaging	Siemens 3T TIM Trio	Siemens	3	tesla	UNITSONT	UO:0000228	BOLD Acquisition	2D echo planar imaging in resting state	2000	millisecond	UNITSONT	UO:0000028	27	millisecond	UNITSONT	UO:0000028					4x4x4	millimeter	UNITSONT	UO:0000016	64x64x25	millimeter	UNITSONT	UO:0000016	80	degree	UNITSONT	UO:0000185	relax quietly while looking at a fixation point													PEDS021_20101017_BOLD Acquisition	20101017	PEDS021/20101017/BOLD/PEDS021_20101017_bold_fc_1.nii.gz
PEDS021	Magnetic Resonance Imaging	Siemens 3T TIM Trio	Siemens	3	tesla	UNITSONT	UO:0000228	BOLD Acquisition	2D echo planar imaging in resting state	2000	millisecond	UNITSONT	UO:0000028	27	millisecond	UNITSONT	UO:0000028					4x4x4	millimeter	UNITSONT	UO:0000016	64x64x25	millimeter	UNITSONT	UO:0000016	80	degree	UNITSONT	UO:0000185	relax quietly while looking at a fixation point													PEDS021_20111023_BOLD Acquisition	20111023	PEDS021/20111023/BOLD/PEDS021_20111023_bold_fc_1.nii.gz
PEDS021	Magnetic Resonance Imaging	Siemens 3T TIM Trio	Siemens	3	tesla	UNITSONT	UO:0000228	BOLD Acquisition	2D echo planar imaging in resting state	2000	millisecond	UNITSONT	UO:0000028	27	millisecond	UNITSONT	UO:0000028					4x4x4	millimeter	UNITSONT	UO:0000016	64x64x25	millimeter	UNITSONT	UO:0000016	80	degree	UNITSONT	UO:0000185	relax quietly while looking at a fixation point													PEDS021_20121202_BOLD Acquisition	20121202	PEDS021/20121202/BOLD/PEDS021_20121202_bold_fc_1.nii.gz
PEDS022	Magnetic Resonance Imaging	Siemens 3T TIM Trio	Siemens	3	tesla	UNITSONT	UO:0000228	BOLD Acquisition	2D echo planar imaging in resting state	2000	millisecond	UNITSONT	UO:0000028	27	millisecond	UNITSONT	UO:0000028					4x4x4	millimeter	UNITSONT	UO:0000016	64x64x25	millimeter	UNITSONT	UO:0000016	80	degree	UNITSONT	UO:0000185	relax quietly while looking at a fixation point													PEDS022_20101010_BOLD Acquisition	20101010	PEDS022/20101010/BOLD/PEDS022_20101010_bold_fc_1.nii.gz
PEDS022	Magnetic Resonance Imaging	Siemens 3T TIM Trio	Siemens	3	tesla	UNITSONT	UO:0000228	BOLD Acquisition	2D echo planar imaging in resting state	2000	millisecond	UNITSONT	UO:0000028	27	millisecond	UNITSONT	UO:0000028					4x4x4	millimeter	UNITSONT	UO:0000016	64x64x25	millimeter	UNITSONT	UO:0000016	80	degree	UNITSONT	UO:0000185	relax quietly while looking at a fixation point													PEDS022_20111216_BOLD Acquisition	20111216	PEDS022/20111216/BOLD/PEDS022_20111216_bold_fc_1.nii.gz
PEDS022	Magnetic Resonance Imaging	Siemens 3T TIM Trio	Siemens	3	tesla	UNITSONT	UO:0000228	BOLD Acquisition	2D echo planar imaging in resting state	2000	millisecond	UNITSONT	UO:0000028	27	millisecond	UNITSONT	UO:0000028					4x4x4	millimeter	UNITSONT	UO:0000016	64x64x25	millimeter	UNITSONT	UO:0000016	80	degree	UNITSONT	UO:0000185	relax quietly while looking at a fixation point													PEDS022_20121102_BOLD Acquisition	20121102	PEDS022/20121102/BOLD/PEDS022_20121102_bold_fc_1.nii.gz
PEDS023	Magnetic Resonance Imaging	Siemens 3T TIM Trio	Siemens	3	tesla	UNITSONT	UO:0000228	BOLD Acquisition	2D echo planar imaging in resting state	2000	millisecond	UNITSONT	UO:0000028	27	millisecond	UNITSONT	UO:0000028					4x4x4	millimeter	UNITSONT	UO:0000016	64x64x25	millimeter	UNITSONT	UO:0000016	80	degree	UNITSONT	UO:0000185	relax quietly while looking at a fixation point													PEDS023_20101011_BOLD Acquisition	20101011	PEDS023/20101011/BOLD/PEDS023_20101011_bold_fc_2.nii.gz
PEDS024	Magnetic Resonance Imaging	Siemens 3T TIM Trio	Siemens	3	tesla	UNITSONT	UO:0000228	BOLD Acquisition	2D echo planar imaging in resting state	2000	millisecond	UNITSONT	UO:0000028	27	millisecond	UNITSONT	UO:0000028					4x4x4	millimeter	UNITSONT	UO:0000016	64x64x25	millimeter	UNITSONT	UO:0000016	80	degree	UNITSONT	UO:0000185	relax quietly while looking at a fixation point													PEDS024_20101019_BOLD Acquisition	20101019	PEDS024/20101019/BOLD/PEDS024_20101019_bold_fc_1.nii.gz
PEDS025	Magnetic Resonance Imaging	Siemens 3T TIM Trio	Siemens	3	tesla	UNITSONT	UO:0000228	BOLD Acquisition	2D echo planar imaging in resting state	2000	millisecond	UNITSONT	UO:0000028	27	millisecond	UNITSONT	UO:0000028					4x4x4	millimeter	UNITSONT	UO:0000016	64x64x25	millimeter	UNITSONT	UO:0000016	80	degree	UNITSONT	UO:0000185	relax quietly while looking at a fixation point													PEDS025_20101019_BOLD Acquisition	20101019	PEDS025/20101019/BOLD/PEDS025_20101019_bold_fc_1.nii.gz
PEDS026	Magnetic Resonance Imaging	Siemens 3T TIM Trio	Siemens	3	tesla	UNITSONT	UO:0000228	BOLD Acquisition	2D echo planar imaging in resting state	2000	millisecond	UNITSONT	UO:0000028	27	millisecond	UNITSONT	UO:0000028					4x4x4	millimeter	UNITSONT	UO:0000016	64x64x25	millimeter	UNITSONT	UO:0000016	80	degree	UNITSONT	UO:0000185	relax quietly while looking at a fixation point													PEDS026_20101026_BOLD Acquisition	20101026	PEDS026/20101026/BOLD/PEDS026_20101026_bold_fc_1.nii.gz
PEDS027	Magnetic Resonance Imaging	Siemens 3T TIM Trio	Siemens	3	tesla	UNITSONT	UO:0000228	BOLD Acquisition	2D echo planar imaging in resting state	2000	millisecond	UNITSONT	UO:0000028	27	millisecond	UNITSONT	UO:0000028					4x4x4	millimeter	UNITSONT	UO:0000016	64x64x25	millimeter	UNITSONT	UO:0000016	80	degree	UNITSONT	UO:0000185	relax quietly while looking at a fixation point													PEDS027_20101106_BOLD Acquisition	20101106	PEDS027/20101106/BOLD/PEDS027_20101106_bold_fc_1.nii.gz
PEDS027	Magnetic Resonance Imaging	Siemens 3T TIM Trio	Siemens	3	tesla	UNITSONT	UO:0000228	BOLD Acquisition	2D echo planar imaging in resting state	2000	millisecond	UNITSONT	UO:0000028	27	millisecond	UNITSONT	UO:0000028					4x4x4	millimeter	UNITSONT	UO:0000016	64x64x25	millimeter	UNITSONT	UO:0000016	80	degree	UNITSONT	UO:0000185	relax quietly while looking at a fixation point													PEDS027_20111209_BOLD Acquisition	20111209	PEDS027/20111209/BOLD/PEDS027_20111209_bold_fc_1.nii.gz
PEDS027	Magnetic Resonance Imaging	Siemens 3T TIM Trio	Siemens	3	tesla	UNITSONT	UO:0000228	BOLD Acquisition	2D echo planar imaging in resting state	2000	millisecond	UNITSONT	UO:0000028	27	millisecond	UNITSONT	UO:0000028					4x4x4	millimeter	UNITSONT	UO:0000016	64x64x25	millimeter	UNITSONT	UO:0000016	80	degree	UNITSONT	UO:0000185	relax quietly while looking at a fixation point													PEDS027_20121209_BOLD Acquisition	20121209	PEDS027/20121209/BOLD/PEDS027_20121209_bold_fc_1.nii.gz
PEDS028	Magnetic Resonance Imaging	Siemens 3T TIM Trio	Siemens	3	tesla	UNITSONT	UO:0000228	BOLD Acquisition	2D echo planar imaging in resting state	2000	millisecond	UNITSONT	UO:0000028	27	millisecond	UNITSONT	UO:0000028					4x4x4	millimeter	UNITSONT	UO:0000016	64x64x25	millimeter	UNITSONT	UO:0000016	80	degree	UNITSONT	UO:0000185	relax quietly while looking at a fixation point													PEDS028_20101109_BOLD Acquisition	20101109	PEDS028/20101109/BOLD/PEDS028_20101109_bold_fc_1.nii.gz
PEDS029	Magnetic Resonance Imaging	Siemens 3T TIM Trio	Siemens	3	tesla	UNITSONT	UO:0000228	BOLD Acquisition	2D echo planar imaging in resting state	2000	millisecond	UNITSONT	UO:0000028	27	millisecond	UNITSONT	UO:0000028					4x4x4	millimeter	UNITSONT	UO:0000016	64x64x25	millimeter	UNITSONT	UO:0000016	80	degree	UNITSONT	UO:0000185	relax quietly while looking at a fixation point													PEDS029_20101110_BOLD Acquisition	20101110	PEDS029/20101110/BOLD/PEDS029_20101110_bold_fc_2.nii.gz
PEDS030	Magnetic Resonance Imaging	Siemens 3T TIM Trio	Siemens	3	tesla	UNITSONT	UO:0000228	BOLD Acquisition	2D echo planar imaging in resting state	2000	millisecond	UNITSONT	UO:0000028	27	millisecond	UNITSONT	UO:0000028					4x4x4	millimeter	UNITSONT	UO:0000016	64x64x25	millimeter	UNITSONT	UO:0000016	80	degree	UNITSONT	UO:0000185	relax quietly while looking at a fixation point													PEDS030_20101115_BOLD Acquisition	20101115	PEDS030/20101115/BOLD/PEDS030_20101115_bold_fc_1.nii.gz
PEDS030	Magnetic Resonance Imaging	Siemens 3T TIM Trio	Siemens	3	tesla	UNITSONT	UO:0000228	BOLD Acquisition	2D echo planar imaging in resting state	2000	millisecond	UNITSONT	UO:0000028	27	millisecond	UNITSONT	UO:0000028					4x4x4	millimeter	UNITSONT	UO:0000016	64x64x25	millimeter	UNITSONT	UO:0000016	80	degree	UNITSONT	UO:0000185	relax quietly while looking at a fixation point													PEDS030_20111107_BOLD Acquisition	20111107	PEDS030/20111107/BOLD/PEDS030_20111107_bold_fc_1.nii.gz
PEDS030	Magnetic Resonance Imaging	Siemens 3T TIM Trio	Siemens	3	tesla	UNITSONT	UO:0000228	BOLD Acquisition	2D echo planar imaging in resting state	2000	millisecond	UNITSONT	UO:0000028	27	millisecond	UNITSONT	UO:0000028					4x4x4	millimeter	UNITSONT	UO:0000016	64x64x25	millimeter	UNITSONT	UO:0000016	80	degree	UNITSONT	UO:0000185	relax quietly while looking at a fixation point													PEDS030_20121212_BOLD Acquisition	20121212	PEDS030/20121212/BOLD/PEDS030_20121212_bold_fc_1.nii.gz
PEDS031	Magnetic Resonance Imaging	Siemens 3T TIM Trio	Siemens	3	tesla	UNITSONT	UO:0000228	BOLD Acquisition	2D echo planar imaging in resting state	2000	millisecond	UNITSONT	UO:0000028	27	millisecond	UNITSONT	UO:0000028					4x4x4	millimeter	UNITSONT	UO:0000016	64x64x25	millimeter	UNITSONT	UO:0000016	80	degree	UNITSONT	UO:0000185	relax quietly while looking at a fixation point													PEDS031_20101116_BOLD Acquisition	20101116	PEDS031/20101116/BOLD/PEDS031_20101116_bold_fc_1.nii.gz
PEDS031	Magnetic Resonance Imaging	Siemens 3T TIM Trio	Siemens	3	tesla	UNITSONT	UO:0000228	BOLD Acquisition	2D echo planar imaging in resting state	2000	millisecond	UNITSONT	UO:0000028	27	millisecond	UNITSONT	UO:0000028					4x4x4	millimeter	UNITSONT	UO:0000016	64x64x25	millimeter	UNITSONT	UO:0000016	80	degree	UNITSONT	UO:0000185	relax quietly while looking at a fixation point													PEDS031_20120125_BOLD Acquisition	20120125	PEDS031/20120125/BOLD/PEDS031_20120125_bold_fc_1.nii.gz
PEDS031	Magnetic Resonance Imaging	Siemens 3T TIM Trio	Siemens	3	tesla	UNITSONT	UO:0000228	BOLD Acquisition	2D echo planar imaging in resting state	2000	millisecond	UNITSONT	UO:0000028	27	millisecond	UNITSONT	UO:0000028					4x4x4	millimeter	UNITSONT	UO:0000016	64x64x25	millimeter	UNITSONT	UO:0000016	80	degree	UNITSONT	UO:0000185	relax quietly while looking at a fixation point													PEDS031_20121107_BOLD Acquisition	20121107	PEDS031/20121107/BOLD/PEDS031_20121107_bold_fc_2.nii.gz
PEDS032	Magnetic Resonance Imaging	Siemens 3T TIM Trio	Siemens	3	tesla	UNITSONT	UO:0000228	BOLD Acquisition	2D echo planar imaging in resting state	2000	millisecond	UNITSONT	UO:0000028	27	millisecond	UNITSONT	UO:0000028					4x4x4	millimeter	UNITSONT	UO:0000016	64x64x25	millimeter	UNITSONT	UO:0000016	80	degree	UNITSONT	UO:0000185	relax quietly while looking at a fixation point													PEDS032_20101116_BOLD Acquisition	20101116	PEDS032/20101116/BOLD/PEDS032_20101116_bold_fc_1.nii.gz
PEDS034	Magnetic Resonance Imaging	Siemens 3T TIM Trio	Siemens	3	tesla	UNITSONT	UO:0000228	BOLD Acquisition	2D echo planar imaging in resting state	2000	millisecond	UNITSONT	UO:0000028	27	millisecond	UNITSONT	UO:0000028					4x4x4	millimeter	UNITSONT	UO:0000016	64x64x25	millimeter	UNITSONT	UO:0000016	80	degree	UNITSONT	UO:0000185	relax quietly while looking at a fixation point													PEDS034_20101209_BOLD Acquisition	20101209	PEDS034/20101209/BOLD/PEDS034_20101209_bold_fc_1.nii.gz
PEDS034	Magnetic Resonance Imaging	Siemens 3T TIM Trio	Siemens	3	tesla	UNITSONT	UO:0000228	BOLD Acquisition	2D echo planar imaging in resting state	2000	millisecond	UNITSONT	UO:0000028	27	millisecond	UNITSONT	UO:0000028					4x4x4	millimeter	UNITSONT	UO:0000016	64x64x25	millimeter	UNITSONT	UO:0000016	80	degree	UNITSONT	UO:0000185	relax quietly while looking at a fixation point													PEDS034_20111220_BOLD Acquisition	20111220	PEDS034/20111220/BOLD/PEDS034_20111220_bold_fc_2.nii.gz
PEDS034	Magnetic Resonance Imaging	Siemens 3T TIM Trio	Siemens	3	tesla	UNITSONT	UO:0000228	BOLD Acquisition	2D echo planar imaging in resting state	2000	millisecond	UNITSONT	UO:0000028	27	millisecond	UNITSONT	UO:0000028					4x4x4	millimeter	UNITSONT	UO:0000016	64x64x25	millimeter	UNITSONT	UO:0000016	80	degree	UNITSONT	UO:0000185	relax quietly while looking at a fixation point													PEDS034_20121221_BOLD Acquisition	20121221	PEDS034/20121221/BOLD/PEDS034_20121221_bold_fc_1.nii.gz
PEDS035	Magnetic Resonance Imaging	Siemens 3T TIM Trio	Siemens	3	tesla	UNITSONT	UO:0000228	BOLD Acquisition	2D echo planar imaging in resting state	2000	millisecond	UNITSONT	UO:0000028	27	millisecond	UNITSONT	UO:0000028					4x4x4	millimeter	UNITSONT	UO:0000016	64x64x25	millimeter	UNITSONT	UO:0000016	80	degree	UNITSONT	UO:0000185	relax quietly while looking at a fixation point													PEDS035_20101221_BOLD Acquisition	20101221	PEDS035/20101221/BOLD/PEDS035_20101221_bold_fc_1.nii.gz
PEDS036	Magnetic Resonance Imaging	Siemens 3T TIM Trio	Siemens	3	tesla	UNITSONT	UO:0000228	BOLD Acquisition	2D echo planar imaging in resting state	2000	millisecond	UNITSONT	UO:0000028	27	millisecond	UNITSONT	UO:0000028					4x4x4	millimeter	UNITSONT	UO:0000016	64x64x25	millimeter	UNITSONT	UO:0000016	80	degree	UNITSONT	UO:0000185	relax quietly while looking at a fixation point													PEDS036_20110105_BOLD Acquisition	20110105	PEDS036/20110105/BOLD/PEDS036_20110105_bold_fc_1.nii.gz
PEDS037	Magnetic Resonance Imaging	Siemens 3T TIM Trio	Siemens	3	tesla	UNITSONT	UO:0000228	BOLD Acquisition	2D echo planar imaging in resting state	2000	millisecond	UNITSONT	UO:0000028	27	millisecond	UNITSONT	UO:0000028					4x4x4	millimeter	UNITSONT	UO:0000016	64x64x25	millimeter	UNITSONT	UO:0000016	80	degree	UNITSONT	UO:0000185	relax quietly while looking at a fixation point													PEDS037_20110115_BOLD Acquisition	20110115	PEDS037/20110115/BOLD/PEDS037_20110115_bold_fc_1.nii.gz
PEDS038	Magnetic Resonance Imaging	Siemens 3T TIM Trio	Siemens	3	tesla	UNITSONT	UO:0000228	BOLD Acquisition	2D echo planar imaging in resting state	2000	millisecond	UNITSONT	UO:0000028	27	millisecond	UNITSONT	UO:0000028					4x4x4	millimeter	UNITSONT	UO:0000016	64x64x25	millimeter	UNITSONT	UO:0000016	80	degree	UNITSONT	UO:0000185	relax quietly while looking at a fixation point													PEDS038_20110115_BOLD Acquisition	20110115	PEDS038/20110115/BOLD/PEDS038_20110115_bold_fc_1.nii.gz
PEDS038	Magnetic Resonance Imaging	Siemens 3T TIM Trio	Siemens	3	tesla	UNITSONT	UO:0000228	BOLD Acquisition	2D echo planar imaging in resting state	2000	millisecond	UNITSONT	UO:0000028	27	millisecond	UNITSONT	UO:0000028					4x4x4	millimeter	UNITSONT	UO:0000016	64x64x25	millimeter	UNITSONT	UO:0000016	80	degree	UNITSONT	UO:0000185	relax quietly while looking at a fixation point													PEDS038_20120204_BOLD Acquisition	20120204	PEDS038/20120204/BOLD/PEDS038_20120204_bold_fc_1.nii.gz
PEDS039	Magnetic Resonance Imaging	Siemens 3T TIM Trio	Siemens	3	tesla	UNITSONT	UO:0000228	BOLD Acquisition	2D echo planar imaging in resting state	2000	millisecond	UNITSONT	UO:0000028	27	millisecond	UNITSONT	UO:0000028					4x4x4	millimeter	UNITSONT	UO:0000016	64x64x25	millimeter	UNITSONT	UO:0000016	80	degree	UNITSONT	UO:0000185	relax quietly while looking at a fixation point													PEDS039_20110121_BOLD Acquisition	20110121	PEDS039/20110121/BOLD/PEDS039_20110121_bold_fc_1.nii.gz
PEDS039	Magnetic Resonance Imaging	Siemens 3T TIM Trio	Siemens	3	tesla	UNITSONT	UO:0000228	BOLD Acquisition	2D echo planar imaging in resting state	2000	millisecond	UNITSONT	UO:0000028	27	millisecond	UNITSONT	UO:0000028					4x4x4	millimeter	UNITSONT	UO:0000016	64x64x25	millimeter	UNITSONT	UO:0000016	80	degree	UNITSONT	UO:0000185	relax quietly while looking at a fixation point													PEDS039_20120120_BOLD Acquisition	20120120	PEDS039/20120120/BOLD/PEDS039_20120120_bold_fc_1.nii.gz
PEDS039	Magnetic Resonance Imaging	Siemens 3T TIM Trio	Siemens	3	tesla	UNITSONT	UO:0000228	BOLD Acquisition	2D echo planar imaging in resting state	2000	millisecond	UNITSONT	UO:0000028	27	millisecond	UNITSONT	UO:0000028					4x4x4	millimeter	UNITSONT	UO:0000016	64x64x25	millimeter	UNITSONT	UO:0000016	80	degree	UNITSONT	UO:0000185	relax quietly while looking at a fixation point													PEDS039_20130122_BOLD Acquisition	20130122	PEDS039/20130122/BOLD/PEDS039_20130122_bold_fc_1.nii.gz
PEDS040	Magnetic Resonance Imaging	Siemens 3T TIM Trio	Siemens	3	tesla	UNITSONT	UO:0000228	BOLD Acquisition	2D echo planar imaging in resting state	2000	millisecond	UNITSONT	UO:0000028	27	millisecond	UNITSONT	UO:0000028					4x4x4	millimeter	UNITSONT	UO:0000016	64x64x25	millimeter	UNITSONT	UO:0000016	80	degree	UNITSONT	UO:0000185	relax quietly while looking at a fixation point													PEDS040_20110124_BOLD Acquisition	20110124	PEDS040/20110124/BOLD/PEDS040_20110124_bold_fc_1.nii.gz
PEDS040	Magnetic Resonance Imaging	Siemens 3T TIM Trio	Siemens	3	tesla	UNITSONT	UO:0000228	BOLD Acquisition	2D echo planar imaging in resting state	2000	millisecond	UNITSONT	UO:0000028	27	millisecond	UNITSONT	UO:0000028					4x4x4	millimeter	UNITSONT	UO:0000016	64x64x25	millimeter	UNITSONT	UO:0000016	80	degree	UNITSONT	UO:0000185	relax quietly while looking at a fixation point													PEDS040_20120201_BOLD Acquisition	20120201	PEDS040/20120201/BOLD/PEDS040_20120201_bold_fc_1.nii.gz
PEDS040	Magnetic Resonance Imaging	Siemens 3T TIM Trio	Siemens	3	tesla	UNITSONT	UO:0000228	BOLD Acquisition	2D echo planar imaging in resting state	2000	millisecond	UNITSONT	UO:0000028	27	millisecond	UNITSONT	UO:0000028					4x4x4	millimeter	UNITSONT	UO:0000016	64x64x25	millimeter	UNITSONT	UO:0000016	80	degree	UNITSONT	UO:0000185	relax quietly while looking at a fixation point													PEDS040_20130129_BOLD Acquisition	20130129	PEDS040/20130129/BOLD/PEDS040_20130129_bold_fc_1.nii.gz
PEDS041	Magnetic Resonance Imaging	Siemens 3T TIM Trio	Siemens	3	tesla	UNITSONT	UO:0000228	BOLD Acquisition	2D echo planar imaging in resting state	2000	millisecond	UNITSONT	UO:0000028	27	millisecond	UNITSONT	UO:0000028					4x4x4	millimeter	UNITSONT	UO:0000016	64x64x25	millimeter	UNITSONT	UO:0000016	80	degree	UNITSONT	UO:0000185	relax quietly while looking at a fixation point													PEDS041_20110127_BOLD Acquisition	20110127	PEDS041/20110127/BOLD/PEDS041_20110127_bold_fc_1.nii.gz
PEDS042	Magnetic Resonance Imaging	Siemens 3T TIM Trio	Siemens	3	tesla	UNITSONT	UO:0000228	BOLD Acquisition	2D echo planar imaging in resting state	2000	millisecond	UNITSONT	UO:0000028	27	millisecond	UNITSONT	UO:0000028					4x4x4	millimeter	UNITSONT	UO:0000016	64x64x25	millimeter	UNITSONT	UO:0000016	80	degree	UNITSONT	UO:0000185	relax quietly while looking at a fixation point													PEDS042_20110129_BOLD Acquisition	20110129	PEDS042/20110129/BOLD/PEDS042_20110129_bold_fc_1.nii.gz
PEDS043	Magnetic Resonance Imaging	Siemens 3T TIM Trio	Siemens	3	tesla	UNITSONT	UO:0000228	BOLD Acquisition	2D echo planar imaging in resting state	2000	millisecond	UNITSONT	UO:0000028	27	millisecond	UNITSONT	UO:0000028					4x4x4	millimeter	UNITSONT	UO:0000016	64x64x25	millimeter	UNITSONT	UO:0000016	80	degree	UNITSONT	UO:0000185	relax quietly while looking at a fixation point													PEDS043_20110201_BOLD Acquisition	20110201	PEDS043/20110201/BOLD/PEDS043_20110201_bold_fc_1.nii.gz
PEDS043	Magnetic Resonance Imaging	Siemens 3T TIM Trio	Siemens	3	tesla	UNITSONT	UO:0000228	BOLD Acquisition	2D echo planar imaging in resting state	2000	millisecond	UNITSONT	UO:0000028	27	millisecond	UNITSONT	UO:0000028					4x4x4	millimeter	UNITSONT	UO:0000016	64x64x25	millimeter	UNITSONT	UO:0000016	80	degree	UNITSONT	UO:0000185	relax quietly while looking at a fixation point													PEDS043_20120207_BOLD Acquisition	20120207	PEDS043/20120207/BOLD/PEDS043_20120207_bold_fc_2.nii.gz
PEDS043	Magnetic Resonance Imaging	Siemens 3T TIM Trio	Siemens	3	tesla	UNITSONT	UO:0000228	BOLD Acquisition	2D echo planar imaging in resting state	2000	millisecond	UNITSONT	UO:0000028	27	millisecond	UNITSONT	UO:0000028					4x4x4	millimeter	UNITSONT	UO:0000016	64x64x25	millimeter	UNITSONT	UO:0000016	80	degree	UNITSONT	UO:0000185	relax quietly while looking at a fixation point													PEDS043_20130204_BOLD Acquisition	20130204	PEDS043/20130204/BOLD/PEDS043_20130204_bold_fc_1.nii.gz
PEDS044	Magnetic Resonance Imaging	Siemens 3T TIM Trio	Siemens	3	tesla	UNITSONT	UO:0000228	BOLD Acquisition	2D echo planar imaging in resting state	2000	millisecond	UNITSONT	UO:0000028	27	millisecond	UNITSONT	UO:0000028					4x4x4	millimeter	UNITSONT	UO:0000016	64x64x25	millimeter	UNITSONT	UO:0000016	80	degree	UNITSONT	UO:0000185	relax quietly while looking at a fixation point													PEDS044_20110202_BOLD Acquisition	20110202	PEDS044/20110202/BOLD/PEDS044_20110202_bold_fc_1.nii.gz
PEDS045	Magnetic Resonance Imaging	Siemens 3T TIM Trio	Siemens	3	tesla	UNITSONT	UO:0000228	BOLD Acquisition	2D echo planar imaging in resting state	2000	millisecond	UNITSONT	UO:0000028	27	millisecond	UNITSONT	UO:0000028					4x4x4	millimeter	UNITSONT	UO:0000016	64x64x25	millimeter	UNITSONT	UO:0000016	80	degree	UNITSONT	UO:0000185	relax quietly while looking at a fixation point													PEDS045_20110208_BOLD Acquisition	20110208	PEDS045/20110208/BOLD/PEDS045_20110208_bold_fc_1.nii.gz
PEDS046	Magnetic Resonance Imaging	Siemens 3T TIM Trio	Siemens	3	tesla	UNITSONT	UO:0000228	BOLD Acquisition	2D echo planar imaging in resting state	2000	millisecond	UNITSONT	UO:0000028	27	millisecond	UNITSONT	UO:0000028					4x4x4	millimeter	UNITSONT	UO:0000016	64x64x25	millimeter	UNITSONT	UO:0000016	80	degree	UNITSONT	UO:0000185	relax quietly while looking at a fixation point													PEDS046_20110211_BOLD Acquisition	20110211	PEDS046/20110211/BOLD/PEDS046_20110211_bold_fc_1.nii.gz
PEDS046	Magnetic Resonance Imaging	Siemens 3T TIM Trio	Siemens	3	tesla	UNITSONT	UO:0000228	BOLD Acquisition	2D echo planar imaging in resting state	2000	millisecond	UNITSONT	UO:0000028	27	millisecond	UNITSONT	UO:0000028					4x4x4	millimeter	UNITSONT	UO:0000016	64x64x25	millimeter	UNITSONT	UO:0000016	80	degree	UNITSONT	UO:0000185	relax quietly while looking at a fixation point													PEDS046_20120324_BOLD Acquisition	20120324	PEDS046/20120324/BOLD/PEDS046_20120324_bold_fc_1.nii.gz
PEDS047	Magnetic Resonance Imaging	Siemens 3T TIM Trio	Siemens	3	tesla	UNITSONT	UO:0000228	BOLD Acquisition	2D echo planar imaging in resting state	2000	millisecond	UNITSONT	UO:0000028	27	millisecond	UNITSONT	UO:0000028					4x4x4	millimeter	UNITSONT	UO:0000016	64x64x25	millimeter	UNITSONT	UO:0000016	80	degree	UNITSONT	UO:0000185	relax quietly while looking at a fixation point													PEDS047_20110214_BOLD Acquisition	20110214	PEDS047/20110214/BOLD/PEDS047_20110214_bold_fc_1.nii.gz
PEDS048	Magnetic Resonance Imaging	Siemens 3T TIM Trio	Siemens	3	tesla	UNITSONT	UO:0000228	BOLD Acquisition	2D echo planar imaging in resting state	2000	millisecond	UNITSONT	UO:0000028	27	millisecond	UNITSONT	UO:0000028					4x4x4	millimeter	UNITSONT	UO:0000016	64x64x25	millimeter	UNITSONT	UO:0000016	80	degree	UNITSONT	UO:0000185	relax quietly while looking at a fixation point													PEDS048_20110217_BOLD Acquisition	20110217	PEDS048/20110217/BOLD/PEDS048_20110217_bold_fc_1.nii.gz
PEDS049	Magnetic Resonance Imaging	Siemens 3T TIM Trio	Siemens	3	tesla	UNITSONT	UO:0000228	BOLD Acquisition	2D echo planar imaging in resting state	2000	millisecond	UNITSONT	UO:0000028	27	millisecond	UNITSONT	UO:0000028					4x4x4	millimeter	UNITSONT	UO:0000016	64x64x25	millimeter	UNITSONT	UO:0000016	80	degree	UNITSONT	UO:0000185	relax quietly while looking at a fixation point													PEDS049_20110217_BOLD Acquisition	20110217	PEDS049/20110217/BOLD/PEDS049_20110217_bold_fc_1.nii.gz
PEDS049	Magnetic Resonance Imaging	Siemens 3T TIM Trio	Siemens	3	tesla	UNITSONT	UO:0000228	BOLD Acquisition	2D echo planar imaging in resting state	2000	millisecond	UNITSONT	UO:0000028	27	millisecond	UNITSONT	UO:0000028					4x4x4	millimeter	UNITSONT	UO:0000016	64x64x25	millimeter	UNITSONT	UO:0000016	80	degree	UNITSONT	UO:0000185	relax quietly while looking at a fixation point													PEDS049_20120301_BOLD Acquisition	20120301	PEDS049/20120301/BOLD/PEDS049_20120301_bold_fc_1.nii.gz
PEDS051	Magnetic Resonance Imaging	Siemens 3T TIM Trio	Siemens	3	tesla	UNITSONT	UO:0000228	BOLD Acquisition	2D echo planar imaging in resting state	2000	millisecond	UNITSONT	UO:0000028	27	millisecond	UNITSONT	UO:0000028					4x4x4	millimeter	UNITSONT	UO:0000016	64x64x25	millimeter	UNITSONT	UO:0000016	80	degree	UNITSONT	UO:0000185	relax quietly while looking at a fixation point													PEDS051_20110224_BOLD Acquisition	20110224	PEDS051/20110224/BOLD/PEDS051_20110224_bold_fc_2.nii.gz
PEDS052	Magnetic Resonance Imaging	Siemens 3T TIM Trio	Siemens	3	tesla	UNITSONT	UO:0000228	BOLD Acquisition	2D echo planar imaging in resting state	2000	millisecond	UNITSONT	UO:0000028	27	millisecond	UNITSONT	UO:0000028					4x4x4	millimeter	UNITSONT	UO:0000016	64x64x25	millimeter	UNITSONT	UO:0000016	80	degree	UNITSONT	UO:0000185	relax quietly while looking at a fixation point													PEDS052_20110301_BOLD Acquisition	20110301	PEDS052/20110301/BOLD/PEDS052_20110301_bold_fc_1.nii.gz
PEDS053	Magnetic Resonance Imaging	Siemens 3T TIM Trio	Siemens	3	tesla	UNITSONT	UO:0000228	BOLD Acquisition	2D echo planar imaging in resting state	2000	millisecond	UNITSONT	UO:0000028	27	millisecond	UNITSONT	UO:0000028					4x4x4	millimeter	UNITSONT	UO:0000016	64x64x25	millimeter	UNITSONT	UO:0000016	80	degree	UNITSONT	UO:0000185	relax quietly while looking at a fixation point													PEDS053_20110308_BOLD Acquisition	20110308	PEDS053/20110308/BOLD/PEDS053_20110308_bold_fc_1.nii.gz
PEDS053	Magnetic Resonance Imaging	Siemens 3T TIM Trio	Siemens	3	tesla	UNITSONT	UO:0000228	BOLD Acquisition	2D echo planar imaging in resting state	2000	millisecond	UNITSONT	UO:0000028	27	millisecond	UNITSONT	UO:0000028					4x4x4	millimeter	UNITSONT	UO:0000016	64x64x25	millimeter	UNITSONT	UO:0000016	80	degree	UNITSONT	UO:0000185	relax quietly while looking at a fixation point													PEDS053_20120316_BOLD Acquisition	20120316	PEDS053/20120316/BOLD/PEDS053_20120316_bold_fc_1.nii.gz
PEDS053	Magnetic Resonance Imaging	Siemens 3T TIM Trio	Siemens	3	tesla	UNITSONT	UO:0000228	BOLD Acquisition	2D echo planar imaging in resting state	2000	millisecond	UNITSONT	UO:0000028	27	millisecond	UNITSONT	UO:0000028					4x4x4	millimeter	UNITSONT	UO:0000016	64x64x25	millimeter	UNITSONT	UO:0000016	80	degree	UNITSONT	UO:0000185	relax quietly while looking at a fixation point													PEDS053_20130311_BOLD Acquisition	20130311	PEDS053/20130311/BOLD/PEDS053_20130311_bold_fc_1.nii.gz
PEDS054	Magnetic Resonance Imaging	Siemens 3T TIM Trio	Siemens	3	tesla	UNITSONT	UO:0000228	BOLD Acquisition	2D echo planar imaging in resting state	2000	millisecond	UNITSONT	UO:0000028	27	millisecond	UNITSONT	UO:0000028					4x4x4	millimeter	UNITSONT	UO:0000016	64x64x25	millimeter	UNITSONT	UO:0000016	80	degree	UNITSONT	UO:0000185	relax quietly while looking at a fixation point													PEDS054_20110310_BOLD Acquisition	20110310	PEDS054/20110310/BOLD/PEDS054_20110310_bold_fc_1.nii.gz
PEDS055	Magnetic Resonance Imaging	Siemens 3T TIM Trio	Siemens	3	tesla	UNITSONT	UO:0000228	BOLD Acquisition	2D echo planar imaging in resting state	2000	millisecond	UNITSONT	UO:0000028	27	millisecond	UNITSONT	UO:0000028					4x4x4	millimeter	UNITSONT	UO:0000016	64x64x25	millimeter	UNITSONT	UO:0000016	80	degree	UNITSONT	UO:0000185	relax quietly while looking at a fixation point													PEDS055_20110311_BOLD Acquisition	20110311	PEDS055/20110311/BOLD/PEDS055_20110311_bold_fc_1.nii.gz
PEDS056	Magnetic Resonance Imaging	Siemens 3T TIM Trio	Siemens	3	tesla	UNITSONT	UO:0000228	BOLD Acquisition	2D echo planar imaging in resting state	2000	millisecond	UNITSONT	UO:0000028	27	millisecond	UNITSONT	UO:0000028					4x4x4	millimeter	UNITSONT	UO:0000016	64x64x25	millimeter	UNITSONT	UO:0000016	80	degree	UNITSONT	UO:0000185	relax quietly while looking at a fixation point													PEDS056_20110318_BOLD Acquisition	20110318	PEDS056/20110318/BOLD/PEDS056_20110318_bold_fc_2.nii.gz
PEDS056	Magnetic Resonance Imaging	Siemens 3T TIM Trio	Siemens	3	tesla	UNITSONT	UO:0000228	BOLD Acquisition	2D echo planar imaging in resting state	2000	millisecond	UNITSONT	UO:0000028	27	millisecond	UNITSONT	UO:0000028					4x4x4	millimeter	UNITSONT	UO:0000016	64x64x25	millimeter	UNITSONT	UO:0000016	80	degree	UNITSONT	UO:0000185	relax quietly while looking at a fixation point													PEDS056_20120331_BOLD Acquisition	20120331	PEDS056/20120331/BOLD/PEDS056_20120331_bold_fc_1.nii.gz
PEDS056	Magnetic Resonance Imaging	Siemens 3T TIM Trio	Siemens	3	tesla	UNITSONT	UO:0000228	BOLD Acquisition	2D echo planar imaging in resting state	2000	millisecond	UNITSONT	UO:0000028	27	millisecond	UNITSONT	UO:0000028					4x4x4	millimeter	UNITSONT	UO:0000016	64x64x25	millimeter	UNITSONT	UO:0000016	80	degree	UNITSONT	UO:0000185	relax quietly while looking at a fixation point													PEDS056_20130308_BOLD Acquisition	20130308	PEDS056/20130308/BOLD/PEDS056_20130308_bold_fc_2.nii.gz
PEDS057	Magnetic Resonance Imaging	Siemens 3T TIM Trio	Siemens	3	tesla	UNITSONT	UO:0000228	BOLD Acquisition	2D echo planar imaging in resting state	2000	millisecond	UNITSONT	UO:0000028	27	millisecond	UNITSONT	UO:0000028					4x4x4	millimeter	UNITSONT	UO:0000016	64x64x25	millimeter	UNITSONT	UO:0000016	80	degree	UNITSONT	UO:0000185	relax quietly while looking at a fixation point													PEDS057_20110322_BOLD Acquisition	20110322	PEDS057/20110322/BOLD/PEDS057_20110322_bold_fc_1.nii.gz
PEDS058	Magnetic Resonance Imaging	Siemens 3T TIM Trio	Siemens	3	tesla	UNITSONT	UO:0000228	BOLD Acquisition	2D echo planar imaging in resting state	2000	millisecond	UNITSONT	UO:0000028	27	millisecond	UNITSONT	UO:0000028					4x4x4	millimeter	UNITSONT	UO:0000016	64x64x25	millimeter	UNITSONT	UO:0000016	80	degree	UNITSONT	UO:0000185	relax quietly while looking at a fixation point													PEDS058_20110418_BOLD Acquisition	20110418	PEDS058/20110418/BOLD/PEDS058_20110418_bold_fc_1.nii.gz
PEDS059	Magnetic Resonance Imaging	Siemens 3T TIM Trio	Siemens	3	tesla	UNITSONT	UO:0000228	BOLD Acquisition	2D echo planar imaging in resting state	2000	millisecond	UNITSONT	UO:0000028	27	millisecond	UNITSONT	UO:0000028					4x4x4	millimeter	UNITSONT	UO:0000016	64x64x25	millimeter	UNITSONT	UO:0000016	80	degree	UNITSONT	UO:0000185	relax quietly while looking at a fixation point													PEDS059_20120712_BOLD Acquisition	20120712	PEDS059/20120712/BOLD/PEDS059_20120712_bold_fc_1.nii.gz
PEDS060	Magnetic Resonance Imaging	Siemens 3T TIM Trio	Siemens	3	tesla	UNITSONT	UO:0000228	BOLD Acquisition	2D echo planar imaging in resting state	2000	millisecond	UNITSONT	UO:0000028	27	millisecond	UNITSONT	UO:0000028					4x4x4	millimeter	UNITSONT	UO:0000016	64x64x25	millimeter	UNITSONT	UO:0000016	80	degree	UNITSONT	UO:0000185	relax quietly while looking at a fixation point													PEDS060_20110604_BOLD Acquisition	20110604	PEDS060/20110604/BOLD/PEDS060_20110604_bold_fc_2.nii.gz
PEDS061	Magnetic Resonance Imaging	Siemens 3T TIM Trio	Siemens	3	tesla	UNITSONT	UO:0000228	BOLD Acquisition	2D echo planar imaging in resting state	2000	millisecond	UNITSONT	UO:0000028	27	millisecond	UNITSONT	UO:0000028					4x4x4	millimeter	UNITSONT	UO:0000016	64x64x25	millimeter	UNITSONT	UO:0000016	80	degree	UNITSONT	UO:0000185	relax quietly while looking at a fixation point													PEDS061_20110604_BOLD Acquisition	20110604	PEDS061/20110604/BOLD/PEDS061_20110604_bold_fc_1.nii.gz
PEDS062	Magnetic Resonance Imaging	Siemens 3T TIM Trio	Siemens	3	tesla	UNITSONT	UO:0000228	BOLD Acquisition	2D echo planar imaging in resting state	2000	millisecond	UNITSONT	UO:0000028	27	millisecond	UNITSONT	UO:0000028					4x4x4	millimeter	UNITSONT	UO:0000016	64x64x25	millimeter	UNITSONT	UO:0000016	80	degree	UNITSONT	UO:0000185	relax quietly while looking at a fixation point													PEDS062_20110609_BOLD Acquisition	20110609	PEDS062/20110609/BOLD/PEDS062_20110609_bold_fc_1.nii.gz
PEDS062	Magnetic Resonance Imaging	Siemens 3T TIM Trio	Siemens	3	tesla	UNITSONT	UO:0000228	BOLD Acquisition	2D echo planar imaging in resting state	2000	millisecond	UNITSONT	UO:0000028	27	millisecond	UNITSONT	UO:0000028					4x4x4	millimeter	UNITSONT	UO:0000016	64x64x25	millimeter	UNITSONT	UO:0000016	80	degree	UNITSONT	UO:0000185	relax quietly while looking at a fixation point													PEDS062_20110610_BOLD Acquisition	20110610	PEDS062/20110610/BOLD/PEDS062_20110610_bold_fc_1.nii.gz
PEDS064	Magnetic Resonance Imaging	Siemens 3T TIM Trio	Siemens	3	tesla	UNITSONT	UO:0000228	BOLD Acquisition	2D echo planar imaging in resting state	2000	millisecond	UNITSONT	UO:0000028	27	millisecond	UNITSONT	UO:0000028					4x4x4	millimeter	UNITSONT	UO:0000016	64x64x25	millimeter	UNITSONT	UO:0000016	80	degree	UNITSONT	UO:0000185	relax quietly while looking at a fixation point													PEDS064_20110615_BOLD Acquisition	20110615	PEDS064/20110615/BOLD/PEDS064_20110615_bold_fc_1.nii.gz
PEDS065	Magnetic Resonance Imaging	Siemens 3T TIM Trio	Siemens	3	tesla	UNITSONT	UO:0000228	BOLD Acquisition	2D echo planar imaging in resting state	2000	millisecond	UNITSONT	UO:0000028	27	millisecond	UNITSONT	UO:0000028					4x4x4	millimeter	UNITSONT	UO:0000016	64x64x25	millimeter	UNITSONT	UO:0000016	80	degree	UNITSONT	UO:0000185	relax quietly while looking at a fixation point													PEDS065_20110621_BOLD Acquisition	20110621	PEDS065/20110621/BOLD/PEDS065_20110621_bold_fc_1.nii.gz
PEDS066	Magnetic Resonance Imaging	Siemens 3T TIM Trio	Siemens	3	tesla	UNITSONT	UO:0000228	BOLD Acquisition	2D echo planar imaging in resting state	2000	millisecond	UNITSONT	UO:0000028	27	millisecond	UNITSONT	UO:0000028					4x4x4	millimeter	UNITSONT	UO:0000016	64x64x25	millimeter	UNITSONT	UO:0000016	80	degree	UNITSONT	UO:0000185	relax quietly while looking at a fixation point													PEDS066_20110627_BOLD Acquisition	20110627	PEDS066/20110627/BOLD/PEDS066_20110627_bold_fc_1.nii.gz
PEDS066	Magnetic Resonance Imaging	Siemens 3T TIM Trio	Siemens	3	tesla	UNITSONT	UO:0000228	BOLD Acquisition	2D echo planar imaging in resting state	2000	millisecond	UNITSONT	UO:0000028	27	millisecond	UNITSONT	UO:0000028					4x4x4	millimeter	UNITSONT	UO:0000016	64x64x25	millimeter	UNITSONT	UO:0000016	80	degree	UNITSONT	UO:0000185	relax quietly while looking at a fixation point													PEDS066_20120711_BOLD Acquisition	20120711	PEDS066/20120711/BOLD/PEDS066_20120711_bold_fc_1.nii.gz
PEDS066	Magnetic Resonance Imaging	Siemens 3T TIM Trio	Siemens	3	tesla	UNITSONT	UO:0000228	BOLD Acquisition	2D echo planar imaging in resting state	2000	millisecond	UNITSONT	UO:0000028	27	millisecond	UNITSONT	UO:0000028					4x4x4	millimeter	UNITSONT	UO:0000016	64x64x25	millimeter	UNITSONT	UO:0000016	80	degree	UNITSONT	UO:0000185	relax quietly while looking at a fixation point													PEDS066_20130724_BOLD Acquisition	20130724	PEDS066/20130724/BOLD/PEDS066_20130724_bold_fc_2.nii.gz
PEDS067	Magnetic Resonance Imaging	Siemens 3T TIM Trio	Siemens	3	tesla	UNITSONT	UO:0000228	BOLD Acquisition	2D echo planar imaging in resting state	2000	millisecond	UNITSONT	UO:0000028	27	millisecond	UNITSONT	UO:0000028					4x4x4	millimeter	UNITSONT	UO:0000016	64x64x25	millimeter	UNITSONT	UO:0000016	80	degree	UNITSONT	UO:0000185	relax quietly while looking at a fixation point													PEDS067_20110630_BOLD Acquisition	20110630	PEDS067/20110630/BOLD/PEDS067_20110630_bold_fc_1.nii.gz
PEDS068	Magnetic Resonance Imaging	Siemens 3T TIM Trio	Siemens	3	tesla	UNITSONT	UO:0000228	BOLD Acquisition	2D echo planar imaging in resting state	2000	millisecond	UNITSONT	UO:0000028	27	millisecond	UNITSONT	UO:0000028					4x4x4	millimeter	UNITSONT	UO:0000016	64x64x25	millimeter	UNITSONT	UO:0000016	80	degree	UNITSONT	UO:0000185	relax quietly while looking at a fixation point													PEDS068_20110705_BOLD Acquisition	20110705	PEDS068/20110705/BOLD/PEDS068_20110705_bold_fc_1.nii.gz
PEDS069	Magnetic Resonance Imaging	Siemens 3T TIM Trio	Siemens	3	tesla	UNITSONT	UO:0000228	BOLD Acquisition	2D echo planar imaging in resting state	2000	millisecond	UNITSONT	UO:0000028	27	millisecond	UNITSONT	UO:0000028					4x4x4	millimeter	UNITSONT	UO:0000016	64x64x25	millimeter	UNITSONT	UO:0000016	80	degree	UNITSONT	UO:0000185	relax quietly while looking at a fixation point													PEDS069_20110805_BOLD Acquisition	20110805	PEDS069/20110805/BOLD/PEDS069_20110805_bold_fc_1.nii.gz
PEDS069	Magnetic Resonance Imaging	Siemens 3T TIM Trio	Siemens	3	tesla	UNITSONT	UO:0000228	BOLD Acquisition	2D echo planar imaging in resting state	2000	millisecond	UNITSONT	UO:0000028	27	millisecond	UNITSONT	UO:0000028					4x4x4	millimeter	UNITSONT	UO:0000016	64x64x25	millimeter	UNITSONT	UO:0000016	80	degree	UNITSONT	UO:0000185	relax quietly while looking at a fixation point													PEDS069_20120723_BOLD Acquisition	20120723	PEDS069/20120723/BOLD/PEDS069_20120723_bold_fc_1.nii.gz
PEDS069	Magnetic Resonance Imaging	Siemens 3T TIM Trio	Siemens	3	tesla	UNITSONT	UO:0000228	BOLD Acquisition	2D echo planar imaging in resting state	2000	millisecond	UNITSONT	UO:0000028	27	millisecond	UNITSONT	UO:0000028					4x4x4	millimeter	UNITSONT	UO:0000016	64x64x25	millimeter	UNITSONT	UO:0000016	80	degree	UNITSONT	UO:0000185	relax quietly while looking at a fixation point													PEDS069_20130718_BOLD Acquisition	20130718	PEDS069/20130718/BOLD/PEDS069_20130718_bold_fc_1.nii.gz
PEDS070	Magnetic Resonance Imaging	Siemens 3T TIM Trio	Siemens	3	tesla	UNITSONT	UO:0000228	BOLD Acquisition	2D echo planar imaging in resting state	2000	millisecond	UNITSONT	UO:0000028	27	millisecond	UNITSONT	UO:0000028					4x4x4	millimeter	UNITSONT	UO:0000016	64x64x25	millimeter	UNITSONT	UO:0000016	80	degree	UNITSONT	UO:0000185	relax quietly while looking at a fixation point													PEDS070_20110711_BOLD Acquisition	20110711	PEDS070/20110711/BOLD/PEDS070_20110711_bold_fc_1.nii.gz
PEDS071	Magnetic Resonance Imaging	Siemens 3T TIM Trio	Siemens	3	tesla	UNITSONT	UO:0000228	BOLD Acquisition	2D echo planar imaging in resting state	2000	millisecond	UNITSONT	UO:0000028	27	millisecond	UNITSONT	UO:0000028					4x4x4	millimeter	UNITSONT	UO:0000016	64x64x25	millimeter	UNITSONT	UO:0000016	80	degree	UNITSONT	UO:0000185	relax quietly while looking at a fixation point													PEDS071_20110712_BOLD Acquisition	20110712	PEDS071/20110712/BOLD/PEDS071_20110712_bold_fc_1.nii.gz
PEDS073	Magnetic Resonance Imaging	Siemens 3T TIM Trio	Siemens	3	tesla	UNITSONT	UO:0000228	BOLD Acquisition	2D echo planar imaging in resting state	2000	millisecond	UNITSONT	UO:0000028	27	millisecond	UNITSONT	UO:0000028					4x4x4	millimeter	UNITSONT	UO:0000016	64x64x25	millimeter	UNITSONT	UO:0000016	80	degree	UNITSONT	UO:0000185	relax quietly while looking at a fixation point													PEDS073_20110802_BOLD Acquisition	20110802	PEDS073/20110802/BOLD/PEDS073_20110802_bold_fc_1.nii.gz
PEDS074	Magnetic Resonance Imaging	Siemens 3T TIM Trio	Siemens	3	tesla	UNITSONT	UO:0000228	BOLD Acquisition	2D echo planar imaging in resting state	2000	millisecond	UNITSONT	UO:0000028	27	millisecond	UNITSONT	UO:0000028					4x4x4	millimeter	UNITSONT	UO:0000016	64x64x25	millimeter	UNITSONT	UO:0000016	80	degree	UNITSONT	UO:0000185	relax quietly while looking at a fixation point													PEDS074_20110803_BOLD Acquisition	20110803	PEDS074/20110803/BOLD/PEDS074_20110803_bold_fc_1.nii.gz
PEDS075	Magnetic Resonance Imaging	Siemens 3T TIM Trio	Siemens	3	tesla	UNITSONT	UO:0000228	BOLD Acquisition	2D echo planar imaging in resting state	2000	millisecond	UNITSONT	UO:0000028	27	millisecond	UNITSONT	UO:0000028					4x4x4	millimeter	UNITSONT	UO:0000016	64x64x25	millimeter	UNITSONT	UO:0000016	80	degree	UNITSONT	UO:0000185	relax quietly while looking at a fixation point													PEDS075_20110805_BOLD Acquisition	20110805	PEDS075/20110805/BOLD/PEDS075_20110805_bold_fc_1.nii.gz
PEDS076	Magnetic Resonance Imaging	Siemens 3T TIM Trio	Siemens	3	tesla	UNITSONT	UO:0000228	BOLD Acquisition	2D echo planar imaging in resting state	2000	millisecond	UNITSONT	UO:0000028	27	millisecond	UNITSONT	UO:0000028					4x4x4	millimeter	UNITSONT	UO:0000016	64x64x25	millimeter	UNITSONT	UO:0000016	80	degree	UNITSONT	UO:0000185	relax quietly while looking at a fixation point													PEDS076_20110808_BOLD Acquisition	20110808	PEDS076/20110808/BOLD/PEDS076_20110808_bold_fc_1.nii.gz
PEDS077	Magnetic Resonance Imaging	Siemens 3T TIM Trio	Siemens	3	tesla	UNITSONT	UO:0000228	BOLD Acquisition	2D echo planar imaging in resting state	2000	millisecond	UNITSONT	UO:0000028	27	millisecond	UNITSONT	UO:0000028					4x4x4	millimeter	UNITSONT	UO:0000016	64x64x25	millimeter	UNITSONT	UO:0000016	80	degree	UNITSONT	UO:0000185	relax quietly while looking at a fixation point													PEDS077_20110809_BOLD Acquisition	20110809	PEDS077/20110809/BOLD/PEDS077_20110809_bold_fc_1.nii.gz
PEDS078	Magnetic Resonance Imaging	Siemens 3T TIM Trio	Siemens	3	tesla	UNITSONT	UO:0000228	BOLD Acquisition	2D echo planar imaging in resting state	2000	millisecond	UNITSONT	UO:0000028	27	millisecond	UNITSONT	UO:0000028					4x4x4	millimeter	UNITSONT	UO:0000016	64x64x25	millimeter	UNITSONT	UO:0000016	80	degree	UNITSONT	UO:0000185	relax quietly while looking at a fixation point													PEDS078_20110819_BOLD Acquisition	20110819	PEDS078/20110819/BOLD/PEDS078_20110819_bold_fc_1.nii.gz
PEDS079	Magnetic Resonance Imaging	Siemens 3T TIM Trio	Siemens	3	tesla	UNITSONT	UO:0000228	BOLD Acquisition	2D echo planar imaging in resting state	2000	millisecond	UNITSONT	UO:0000028	27	millisecond	UNITSONT	UO:0000028					4x4x4	millimeter	UNITSONT	UO:0000016	64x64x25	millimeter	UNITSONT	UO:0000016	80	degree	UNITSONT	UO:0000185	relax quietly while looking at a fixation point													PEDS079_20120810_BOLD Acquisition	20120810	PEDS079/20120810/BOLD/PEDS079_20120810_bold_fc_2.nii.gz
PEDS079	Magnetic Resonance Imaging	Siemens 3T TIM Trio	Siemens	3	tesla	UNITSONT	UO:0000228	BOLD Acquisition	2D echo planar imaging in resting state	2000	millisecond	UNITSONT	UO:0000028	27	millisecond	UNITSONT	UO:0000028					4x4x4	millimeter	UNITSONT	UO:0000016	64x64x25	millimeter	UNITSONT	UO:0000016	80	degree	UNITSONT	UO:0000185	relax quietly while looking at a fixation point													PEDS079_20130806_BOLD Acquisition	20130806	PEDS079/20130806/BOLD/PEDS079_20130806_bold_fc_1.nii.gz
PEDS080	Magnetic Resonance Imaging	Siemens 3T TIM Trio	Siemens	3	tesla	UNITSONT	UO:0000228	BOLD Acquisition	2D echo planar imaging in resting state	2000	millisecond	UNITSONT	UO:0000028	27	millisecond	UNITSONT	UO:0000028					4x4x4	millimeter	UNITSONT	UO:0000016	64x64x25	millimeter	UNITSONT	UO:0000016	80	degree	UNITSONT	UO:0000185	relax quietly while looking at a fixation point													PEDS080_20110824_BOLD Acquisition	20110824	PEDS080/20110824/BOLD/PEDS080_20110824_bold_fc_1.nii.gz
PEDS081	Magnetic Resonance Imaging	Siemens 3T TIM Trio	Siemens	3	tesla	UNITSONT	UO:0000228	BOLD Acquisition	2D echo planar imaging in resting state	2000	millisecond	UNITSONT	UO:0000028	27	millisecond	UNITSONT	UO:0000028					4x4x4	millimeter	UNITSONT	UO:0000016	64x64x25	millimeter	UNITSONT	UO:0000016	80	degree	UNITSONT	UO:0000185	relax quietly while looking at a fixation point													PEDS081_20110831_BOLD Acquisition	20110831	PEDS081/20110831/BOLD/PEDS081_20110831_bold_fc_1.nii.gz
PEDS082	Magnetic Resonance Imaging	Siemens 3T TIM Trio	Siemens	3	tesla	UNITSONT	UO:0000228	BOLD Acquisition	2D echo planar imaging in resting state	2000	millisecond	UNITSONT	UO:0000028	27	millisecond	UNITSONT	UO:0000028					4x4x4	millimeter	UNITSONT	UO:0000016	64x64x25	millimeter	UNITSONT	UO:0000016	80	degree	UNITSONT	UO:0000185	relax quietly while looking at a fixation point													PEDS082_20110831_BOLD Acquisition	20110831	PEDS082/20110831/BOLD/PEDS082_20110831_bold_fc_1.nii.gz
PEDS082	Magnetic Resonance Imaging	Siemens 3T TIM Trio	Siemens	3	tesla	UNITSONT	UO:0000228	BOLD Acquisition	2D echo planar imaging in resting state	2000	millisecond	UNITSONT	UO:0000028	27	millisecond	UNITSONT	UO:0000028					4x4x4	millimeter	UNITSONT	UO:0000016	64x64x25	millimeter	UNITSONT	UO:0000016	80	degree	UNITSONT	UO:0000185	relax quietly while looking at a fixation point													PEDS082_20120818_BOLD Acquisition	20120818	PEDS082/20120818/BOLD/PEDS082_20120818_bold_fc_1.nii.gz
PEDS083	Magnetic Resonance Imaging	Siemens 3T TIM Trio	Siemens	3	tesla	UNITSONT	UO:0000228	BOLD Acquisition	2D echo planar imaging in resting state	2000	millisecond	UNITSONT	UO:0000028	27	millisecond	UNITSONT	UO:0000028					4x4x4	millimeter	UNITSONT	UO:0000016	64x64x25	millimeter	UNITSONT	UO:0000016	80	degree	UNITSONT	UO:0000185	relax quietly while looking at a fixation point													PEDS083_20110902_BOLD Acquisition	20110902	PEDS083/20110902/BOLD/PEDS083_20110902_bold_fc_1.nii.gz
PEDS084	Magnetic Resonance Imaging	Siemens 3T TIM Trio	Siemens	3	tesla	UNITSONT	UO:0000228	BOLD Acquisition	2D echo planar imaging in resting state	2000	millisecond	UNITSONT	UO:0000028	27	millisecond	UNITSONT	UO:0000028					4x4x4	millimeter	UNITSONT	UO:0000016	64x64x25	millimeter	UNITSONT	UO:0000016	80	degree	UNITSONT	UO:0000185	relax quietly while looking at a fixation point													PEDS084_20110903_BOLD Acquisition	20110903	PEDS084/20110903/BOLD/PEDS084_20110903_bold_fc_1.nii.gz
PEDS085	Magnetic Resonance Imaging	Siemens 3T TIM Trio	Siemens	3	tesla	UNITSONT	UO:0000228	BOLD Acquisition	2D echo planar imaging in resting state	2000	millisecond	UNITSONT	UO:0000028	27	millisecond	UNITSONT	UO:0000028					4x4x4	millimeter	UNITSONT	UO:0000016	64x64x25	millimeter	UNITSONT	UO:0000016	80	degree	UNITSONT	UO:0000185	relax quietly while looking at a fixation point													PEDS085_20110906_BOLD Acquisition	20110906	PEDS085/20110906/BOLD/PEDS085_20110906_bold_fc_1.nii.gz
PEDS085	Magnetic Resonance Imaging	Siemens 3T TIM Trio	Siemens	3	tesla	UNITSONT	UO:0000228	BOLD Acquisition	2D echo planar imaging in resting state	2000	millisecond	UNITSONT	UO:0000028	27	millisecond	UNITSONT	UO:0000028					4x4x4	millimeter	UNITSONT	UO:0000016	64x64x25	millimeter	UNITSONT	UO:0000016	80	degree	UNITSONT	UO:0000185	relax quietly while looking at a fixation point													PEDS085_20120820_BOLD Acquisition	20120820	PEDS085/20120820/BOLD/PEDS085_20120820_bold_fc_1.nii.gz
PEDS086	Magnetic Resonance Imaging	Siemens 3T TIM Trio	Siemens	3	tesla	UNITSONT	UO:0000228	BOLD Acquisition	2D echo planar imaging in resting state	2000	millisecond	UNITSONT	UO:0000028	27	millisecond	UNITSONT	UO:0000028					4x4x4	millimeter	UNITSONT	UO:0000016	64x64x25	millimeter	UNITSONT	UO:0000016	80	degree	UNITSONT	UO:0000185	relax quietly while looking at a fixation point													PEDS086_20110906_BOLD Acquisition	20110906	PEDS086/20110906/BOLD/PEDS086_20110906_bold_fc_1.nii.gz
PEDS086	Magnetic Resonance Imaging	Siemens 3T TIM Trio	Siemens	3	tesla	UNITSONT	UO:0000228	BOLD Acquisition	2D echo planar imaging in resting state	2000	millisecond	UNITSONT	UO:0000028	27	millisecond	UNITSONT	UO:0000028					4x4x4	millimeter	UNITSONT	UO:0000016	64x64x25	millimeter	UNITSONT	UO:0000016	80	degree	UNITSONT	UO:0000185	relax quietly while looking at a fixation point													PEDS086_20120823_BOLD Acquisition	20120823	PEDS086/20120823/BOLD/PEDS086_20120823_bold_fc_1.nii.gz
PEDS086	Magnetic Resonance Imaging	Siemens 3T TIM Trio	Siemens	3	tesla	UNITSONT	UO:0000228	BOLD Acquisition	2D echo planar imaging in resting state	2000	millisecond	UNITSONT	UO:0000028	27	millisecond	UNITSONT	UO:0000028					4x4x4	millimeter	UNITSONT	UO:0000016	64x64x25	millimeter	UNITSONT	UO:0000016	80	degree	UNITSONT	UO:0000185	relax quietly while looking at a fixation point													PEDS086_20130730_BOLD Acquisition	20130730	PEDS086/20130730/BOLD/PEDS086_20130730_bold_fc_1.nii.gz
PEDS087	Magnetic Resonance Imaging	Siemens 3T TIM Trio	Siemens	3	tesla	UNITSONT	UO:0000228	BOLD Acquisition	2D echo planar imaging in resting state	2000	millisecond	UNITSONT	UO:0000028	27	millisecond	UNITSONT	UO:0000028					4x4x4	millimeter	UNITSONT	UO:0000016	64x64x25	millimeter	UNITSONT	UO:0000016	80	degree	UNITSONT	UO:0000185	relax quietly while looking at a fixation point													PEDS087_20110929_BOLD Acquisition	20110929	PEDS087/20110929/BOLD/PEDS087_20110929_bold_fc_1.nii.gz
PEDS089	Magnetic Resonance Imaging	Siemens 3T TIM Trio	Siemens	3	tesla	UNITSONT	UO:0000228	BOLD Acquisition	2D echo planar imaging in resting state	2000	millisecond	UNITSONT	UO:0000028	27	millisecond	UNITSONT	UO:0000028					4x4x4	millimeter	UNITSONT	UO:0000016	64x64x25	millimeter	UNITSONT	UO:0000016	80	degree	UNITSONT	UO:0000185	relax quietly while looking at a fixation point													PEDS089_20111014_BOLD Acquisition	20111014	PEDS089/20111014/BOLD/PEDS089_20111014_bold_fc_1.nii.gz
PEDS089	Magnetic Resonance Imaging	Siemens 3T TIM Trio	Siemens	3	tesla	UNITSONT	UO:0000228	BOLD Acquisition	2D echo planar imaging in resting state	2000	millisecond	UNITSONT	UO:0000028	27	millisecond	UNITSONT	UO:0000028					4x4x4	millimeter	UNITSONT	UO:0000016	64x64x25	millimeter	UNITSONT	UO:0000016	80	degree	UNITSONT	UO:0000185	relax quietly while looking at a fixation point													PEDS089_20121022_BOLD Acquisition	20121022	PEDS089/20121022/BOLD/PEDS089_20121022_bold_fc_1.nii.gz
PEDS090	Magnetic Resonance Imaging	Siemens 3T TIM Trio	Siemens	3	tesla	UNITSONT	UO:0000228	BOLD Acquisition	2D echo planar imaging in resting state	2000	millisecond	UNITSONT	UO:0000028	27	millisecond	UNITSONT	UO:0000028					4x4x4	millimeter	UNITSONT	UO:0000016	64x64x25	millimeter	UNITSONT	UO:0000016	80	degree	UNITSONT	UO:0000185	relax quietly while looking at a fixation point													PEDS090_20111027_BOLD Acquisition	20111027	PEDS090/20111027/BOLD/PEDS090_20111027_bold_fc_1.nii.gz
PEDS091	Magnetic Resonance Imaging	Siemens 3T TIM Trio	Siemens	3	tesla	UNITSONT	UO:0000228	BOLD Acquisition	2D echo planar imaging in resting state	2000	millisecond	UNITSONT	UO:0000028	27	millisecond	UNITSONT	UO:0000028					4x4x4	millimeter	UNITSONT	UO:0000016	64x64x25	millimeter	UNITSONT	UO:0000016	80	degree	UNITSONT	UO:0000185	relax quietly while looking at a fixation point													PEDS091_20111028_BOLD Acquisition	20111028	PEDS091/20111028/BOLD/PEDS091_20111028_bold_fc_1.nii.gz
PEDS092	Magnetic Resonance Imaging	Siemens 3T TIM Trio	Siemens	3	tesla	UNITSONT	UO:0000228	BOLD Acquisition	2D echo planar imaging in resting state	2000	millisecond	UNITSONT	UO:0000028	27	millisecond	UNITSONT	UO:0000028					4x4x4	millimeter	UNITSONT	UO:0000016	64x64x25	millimeter	UNITSONT	UO:0000016	80	degree	UNITSONT	UO:0000185	relax quietly while looking at a fixation point													PEDS092_20111111_BOLD Acquisition	20111111	PEDS092/20111111/BOLD/PEDS092_20111111_bold_fc_1.nii.gz
PEDS092	Magnetic Resonance Imaging	Siemens 3T TIM Trio	Siemens	3	tesla	UNITSONT	UO:0000228	BOLD Acquisition	2D echo planar imaging in resting state	2000	millisecond	UNITSONT	UO:0000028	27	millisecond	UNITSONT	UO:0000028					4x4x4	millimeter	UNITSONT	UO:0000016	64x64x25	millimeter	UNITSONT	UO:0000016	80	degree	UNITSONT	UO:0000185	relax quietly while looking at a fixation point													PEDS092_20130121_BOLD Acquisition	20130121	PEDS092/20130121/BOLD/PEDS092_20130121_bold_fc_1.nii.gz
PEDS093	Magnetic Resonance Imaging	Siemens 3T TIM Trio	Siemens	3	tesla	UNITSONT	UO:0000228	BOLD Acquisition	2D echo planar imaging in resting state	2000	millisecond	UNITSONT	UO:0000028	27	millisecond	UNITSONT	UO:0000028					4x4x4	millimeter	UNITSONT	UO:0000016	64x64x25	millimeter	UNITSONT	UO:0000016	80	degree	UNITSONT	UO:0000185	relax quietly while looking at a fixation point													PEDS093_20111111_BOLD Acquisition	20111111	PEDS093/20111111/BOLD/PEDS093_20111111_bold_fc_1.nii.gz
PEDS093	Magnetic Resonance Imaging	Siemens 3T TIM Trio	Siemens	3	tesla	UNITSONT	UO:0000228	BOLD Acquisition	2D echo planar imaging in resting state	2000	millisecond	UNITSONT	UO:0000028	27	millisecond	UNITSONT	UO:0000028					4x4x4	millimeter	UNITSONT	UO:0000016	64x64x25	millimeter	UNITSONT	UO:0000016	80	degree	UNITSONT	UO:0000185	relax quietly while looking at a fixation point													PEDS093_20130121_BOLD Acquisition	20130121	PEDS093/20130121/BOLD/PEDS093_20130121_bold_fc_1.nii.gz
PEDS095	Magnetic Resonance Imaging	Siemens 3T TIM Trio	Siemens	3	tesla	UNITSONT	UO:0000228	BOLD Acquisition	2D echo planar imaging in resting state	2000	millisecond	UNITSONT	UO:0000028	27	millisecond	UNITSONT	UO:0000028					4x4x4	millimeter	UNITSONT	UO:0000016	64x64x25	millimeter	UNITSONT	UO:0000016	80	degree	UNITSONT	UO:0000185	relax quietly while looking at a fixation point													PEDS095_20111203_BOLD Acquisition	20111203	PEDS095/20111203/BOLD/PEDS095_20111203_bold_fc_1.nii.gz
PEDS096	Magnetic Resonance Imaging	Siemens 3T TIM Trio	Siemens	3	tesla	UNITSONT	UO:0000228	BOLD Acquisition	2D echo planar imaging in resting state	2000	millisecond	UNITSONT	UO:0000028	27	millisecond	UNITSONT	UO:0000028					4x4x4	millimeter	UNITSONT	UO:0000016	64x64x25	millimeter	UNITSONT	UO:0000016	80	degree	UNITSONT	UO:0000185	relax quietly while looking at a fixation point													PEDS096_20120127_BOLD Acquisition	20120127	PEDS096/20120127/BOLD/PEDS096_20120127_bold_fc_1.nii.gz
PEDS097	Magnetic Resonance Imaging	Siemens 3T TIM Trio	Siemens	3	tesla	UNITSONT	UO:0000228	BOLD Acquisition	2D echo planar imaging in resting state	2000	millisecond	UNITSONT	UO:0000028	27	millisecond	UNITSONT	UO:0000028					4x4x4	millimeter	UNITSONT	UO:0000016	64x64x25	millimeter	UNITSONT	UO:0000016	80	degree	UNITSONT	UO:0000185	relax quietly while looking at a fixation point													PEDS097_20130215_BOLD Acquisition	20130215	PEDS097/20130215/BOLD/PEDS097_20130215_bold_fc_1.nii.gz
PEDS099	Magnetic Resonance Imaging	Siemens 3T TIM Trio	Siemens	3	tesla	UNITSONT	UO:0000228	BOLD Acquisition	2D echo planar imaging in resting state	2000	millisecond	UNITSONT	UO:0000028	27	millisecond	UNITSONT	UO:0000028					4x4x4	millimeter	UNITSONT	UO:0000016	64x64x25	millimeter	UNITSONT	UO:0000016	80	degree	UNITSONT	UO:0000185	relax quietly while looking at a fixation point													PEDS099_20120314_BOLD Acquisition	20120314	PEDS099/20120314/BOLD/PEDS099_20120314_bold_fc_1.nii.gz
PEDS101	Magnetic Resonance Imaging	Siemens 3T TIM Trio	Siemens	3	tesla	UNITSONT	UO:0000228	BOLD Acquisition	2D echo planar imaging in resting state	2000	millisecond	UNITSONT	UO:0000028	27	millisecond	UNITSONT	UO:0000028					4x4x4	millimeter	UNITSONT	UO:0000016	64x64x25	millimeter	UNITSONT	UO:0000016	80	degree	UNITSONT	UO:0000185	relax quietly while looking at a fixation point													PEDS101_20120515_BOLD Acquisition	20120515	PEDS101/20120515/BOLD/PEDS101_20120515_bold_fc_1.nii.gz
PEDS102	Magnetic Resonance Imaging	Siemens 3T TIM Trio	Siemens	3	tesla	UNITSONT	UO:0000228	BOLD Acquisition	2D echo planar imaging in resting state	2000	millisecond	UNITSONT	UO:0000028	27	millisecond	UNITSONT	UO:0000028					4x4x4	millimeter	UNITSONT	UO:0000016	64x64x25	millimeter	UNITSONT	UO:0000016	80	degree	UNITSONT	UO:0000185	relax quietly while looking at a fixation point													PEDS102_20120730_BOLD Acquisition	20120730	PEDS102/20120730/BOLD/PEDS102_20120730_bold_fc_1.nii.gz
PEDS103	Magnetic Resonance Imaging	Siemens 3T TIM Trio	Siemens	3	tesla	UNITSONT	UO:0000228	BOLD Acquisition	2D echo planar imaging in resting state	2000	millisecond	UNITSONT	UO:0000028	27	millisecond	UNITSONT	UO:0000028					4x4x4	millimeter	UNITSONT	UO:0000016	64x64x25	millimeter	UNITSONT	UO:0000016	80	degree	UNITSONT	UO:0000185	relax quietly while looking at a fixation point													PEDS103_20120731_BOLD Acquisition	20120731	PEDS103/20120731/BOLD/PEDS103_20120731_bold_fc_1.nii.gz
PEDS104	Magnetic Resonance Imaging	Siemens 3T TIM Trio	Siemens	3	tesla	UNITSONT	UO:0000228	BOLD Acquisition	2D echo planar imaging in resting state	2000	millisecond	UNITSONT	UO:0000028	27	millisecond	UNITSONT	UO:0000028					4x4x4	millimeter	UNITSONT	UO:0000016	64x64x25	millimeter	UNITSONT	UO:0000016	80	degree	UNITSONT	UO:0000185	relax quietly while looking at a fixation point													PEDS104_20120817_BOLD Acquisition	20120817	PEDS104/20120817/BOLD/PEDS104_20120817_bold_fc_1.nii.gz
PEDS105	Magnetic Resonance Imaging	Siemens 3T TIM Trio	Siemens	3	tesla	UNITSONT	UO:0000228	BOLD Acquisition	2D echo planar imaging in resting state	2000	millisecond	UNITSONT	UO:0000028	27	millisecond	UNITSONT	UO:0000028					4x4x4	millimeter	UNITSONT	UO:0000016	64x64x25	millimeter	UNITSONT	UO:0000016	80	degree	UNITSONT	UO:0000185	relax quietly while looking at a fixation point													PEDS105_20130114_BOLD Acquisition	20130114	PEDS105/20130114/BOLD/PEDS105_20130114_bold_fc_1.nii.gz
PEDS106	Magnetic Resonance Imaging	Siemens 3T TIM Trio	Siemens	3	tesla	UNITSONT	UO:0000228	BOLD Acquisition	2D echo planar imaging in resting state	2000	millisecond	UNITSONT	UO:0000028	27	millisecond	UNITSONT	UO:0000028					4x4x4	millimeter	UNITSONT	UO:0000016	64x64x25	millimeter	UNITSONT	UO:0000016	80	degree	UNITSONT	UO:0000185	relax quietly while looking at a fixation point													PEDS106_20130117_BOLD Acquisition	20130117	PEDS106/20130117/BOLD/PEDS106_20130117_bold_fc_1.nii.gz
PEDS107	Magnetic Resonance Imaging	Siemens 3T TIM Trio	Siemens	3	tesla	UNITSONT	UO:0000228	BOLD Acquisition	2D echo planar imaging in resting state	2000	millisecond	UNITSONT	UO:0000028	27	millisecond	UNITSONT	UO:0000028					4x4x4	millimeter	UNITSONT	UO:0000016	64x64x25	millimeter	UNITSONT	UO:0000016	80	degree	UNITSONT	UO:0000185	relax quietly while looking at a fixation point													PEDS107_20130118_BOLD Acquisition	20130118	PEDS107/20130118/BOLD/PEDS107_20130118_bold_fc_1.nii.gz
PEDS108	Magnetic Resonance Imaging	Siemens 3T TIM Trio	Siemens	3	tesla	UNITSONT	UO:0000228	BOLD Acquisition	2D echo planar imaging in resting state	2000	millisecond	UNITSONT	UO:0000028	27	millisecond	UNITSONT	UO:0000028					4x4x4	millimeter	UNITSONT	UO:0000016	64x64x25	millimeter	UNITSONT	UO:0000016	80	degree	UNITSONT	UO:0000185	relax quietly while looking at a fixation point													PEDS108_20130215_BOLD Acquisition	20130215	PEDS108/20130215/BOLD/PEDS108_20130215_bold_fc_1.nii.gz
PEDS109	Magnetic Resonance Imaging	Siemens 3T TIM Trio	Siemens	3	tesla	UNITSONT	UO:0000228	BOLD Acquisition	2D echo planar imaging in resting state	2000	millisecond	UNITSONT	UO:0000028	27	millisecond	UNITSONT	UO:0000028					4x4x4	millimeter	UNITSONT	UO:0000016	64x64x25	millimeter	UNITSONT	UO:0000016	80	degree	UNITSONT	UO:0000185	relax quietly while looking at a fixation point													PEDS109_20130228_BOLD Acquisition	20130228	PEDS109/20130228/BOLD/PEDS109_20130228_bold_fc_1.nii.gz
PEDS110	Magnetic Resonance Imaging	Siemens 3T TIM Trio	Siemens	3	tesla	UNITSONT	UO:0000228	BOLD Acquisition	2D echo planar imaging in resting state	2000	millisecond	UNITSONT	UO:0000028	27	millisecond	UNITSONT	UO:0000028					4x4x4	millimeter	UNITSONT	UO:0000016	64x64x25	millimeter	UNITSONT	UO:0000016	80	degree	UNITSONT	UO:0000185	relax quietly while looking at a fixation point													PEDS110_20130323_BOLD Acquisition	20130323	PEDS110/20130323/BOLD/PEDS110_20130323_bold_fc_1.nii.gz
PEDS111	Magnetic Resonance Imaging	Siemens 3T TIM Trio	Siemens	3	tesla	UNITSONT	UO:0000228	BOLD Acquisition	2D echo planar imaging in resting state	2000	millisecond	UNITSONT	UO:0000028	27	millisecond	UNITSONT	UO:0000028					4x4x4	millimeter	UNITSONT	UO:0000016	64x64x25	millimeter	UNITSONT	UO:0000016	80	degree	UNITSONT	UO:0000185	relax quietly while looking at a fixation point													PEDS111_20130325_BOLD Acquisition	20130325	PEDS111/20130325/BOLD/PEDS111_20130325_bold_fc_1.nii.gz
PEDS112	Magnetic Resonance Imaging	Siemens 3T TIM Trio	Siemens	3	tesla	UNITSONT	UO:0000228	BOLD Acquisition	2D echo planar imaging in resting state	2000	millisecond	UNITSONT	UO:0000028	27	millisecond	UNITSONT	UO:0000028					4x4x4	millimeter	UNITSONT	UO:0000016	64x64x25	millimeter	UNITSONT	UO:0000016	80	degree	UNITSONT	UO:0000185	relax quietly while looking at a fixation point													PEDS112_20130326_BOLD Acquisition	20130326	PEDS112/20130326/BOLD/PEDS112_20130326_bold_fc_1.nii.gz
PEDS113	Magnetic Resonance Imaging	Siemens 3T TIM Trio	Siemens	3	tesla	UNITSONT	UO:0000228	BOLD Acquisition	2D echo planar imaging in resting state	2000	millisecond	UNITSONT	UO:0000028	27	millisecond	UNITSONT	UO:0000028					4x4x4	millimeter	UNITSONT	UO:0000016	64x64x25	millimeter	UNITSONT	UO:0000016	80	degree	UNITSONT	UO:0000185	relax quietly while looking at a fixation point													PEDS113_20130326_BOLD Acquisition	20130326	PEDS113/20130326/BOLD/PEDS113_20130326_bold_fc_1.nii.gz
PEDS114	Magnetic Resonance Imaging	Siemens 3T TIM Trio	Siemens	3	tesla	UNITSONT	UO:0000228	BOLD Acquisition	2D echo planar imaging in resting state	2000	millisecond	UNITSONT	UO:0000028	27	millisecond	UNITSONT	UO:0000028					4x4x4	millimeter	UNITSONT	UO:0000016	64x64x25	millimeter	UNITSONT	UO:0000016	80	degree	UNITSONT	UO:0000185	relax quietly while looking at a fixation point													PEDS114_20130328_BOLD Acquisition	20130328	PEDS114/20130328/BOLD/PEDS114_20130328_bold_fc_1.nii.gz
PEDS115	Magnetic Resonance Imaging	Siemens 3T TIM Trio	Siemens	3	tesla	UNITSONT	UO:0000228	BOLD Acquisition	2D echo planar imaging in resting state	2000	millisecond	UNITSONT	UO:0000028	27	millisecond	UNITSONT	UO:0000028					4x4x4	millimeter	UNITSONT	UO:0000016	64x64x25	millimeter	UNITSONT	UO:0000016	80	degree	UNITSONT	UO:0000185	relax quietly while looking at a fixation point													PEDS115_20130404_BOLD Acquisition	20130404	PEDS115/20130404/BOLD/PEDS115_20130404_bold_fc_1.nii.gz
PEDS116	Magnetic Resonance Imaging	Siemens 3T TIM Trio	Siemens	3	tesla	UNITSONT	UO:0000228	BOLD Acquisition	2D echo planar imaging in resting state	2000	millisecond	UNITSONT	UO:0000028	27	millisecond	UNITSONT	UO:0000028					4x4x4	millimeter	UNITSONT	UO:0000016	64x64x25	millimeter	UNITSONT	UO:0000016	80	degree	UNITSONT	UO:0000185	relax quietly while looking at a fixation point													PEDS116_20130412_BOLD Acquisition	20130412	PEDS116/20130412/BOLD/PEDS116_20130412_bold_fc_1.nii.gz
PEDS117	Magnetic Resonance Imaging	Siemens 3T TIM Trio	Siemens	3	tesla	UNITSONT	UO:0000228	BOLD Acquisition	2D echo planar imaging in resting state	2000	millisecond	UNITSONT	UO:0000028	27	millisecond	UNITSONT	UO:0000028					4x4x4	millimeter	UNITSONT	UO:0000016	64x64x25	millimeter	UNITSONT	UO:0000016	80	degree	UNITSONT	UO:0000185	relax quietly while looking at a fixation point													PEDS117_20130426_BOLD Acquisition	20130426	PEDS117/20130426/BOLD/PEDS117_20130426_bold_fc_1.nii.gz
PEDS118	Magnetic Resonance Imaging	Siemens 3T TIM Trio	Siemens	3	tesla	UNITSONT	UO:0000228	BOLD Acquisition	2D echo planar imaging in resting state	2000	millisecond	UNITSONT	UO:0000028	27	millisecond	UNITSONT	UO:0000028					4x4x4	millimeter	UNITSONT	UO:0000016	64x64x25	millimeter	UNITSONT	UO:0000016	80	degree	UNITSONT	UO:0000185	relax quietly while looking at a fixation point													PEDS118_20130507_BOLD Acquisition	20130507	PEDS118/20130507/BOLD/PEDS118_20130507_bold_fc_1.nii.gz
PEDS119	Magnetic Resonance Imaging	Siemens 3T TIM Trio	Siemens	3	tesla	UNITSONT	UO:0000228	BOLD Acquisition	2D echo planar imaging in resting state	2000	millisecond	UNITSONT	UO:0000028	27	millisecond	UNITSONT	UO:0000028					4x4x4	millimeter	UNITSONT	UO:0000016	64x64x25	millimeter	UNITSONT	UO:0000016	80	degree	UNITSONT	UO:0000185	relax quietly while looking at a fixation point													PEDS119_20130517_BOLD Acquisition	20130517	PEDS119/20130517/BOLD/PEDS119_20130517_bold_fc_1.nii.gz
PEDS121	Magnetic Resonance Imaging	Siemens 3T TIM Trio	Siemens	3	tesla	UNITSONT	UO:0000228	BOLD Acquisition	2D echo planar imaging in resting state	2000	millisecond	UNITSONT	UO:0000028	27	millisecond	UNITSONT	UO:0000028					4x4x4	millimeter	UNITSONT	UO:0000016	64x64x25	millimeter	UNITSONT	UO:0000016	80	degree	UNITSONT	UO:0000185	relax quietly while looking at a fixation point													PEDS121_20130520_BOLD Acquisition	20130520	PEDS121/20130520/BOLD/PEDS121_20130520_bold_fc_1.nii.gz
PEDS122	Magnetic Resonance Imaging	Siemens 3T TIM Trio	Siemens	3	tesla	UNITSONT	UO:0000228	BOLD Acquisition	2D echo planar imaging in resting state	2000	millisecond	UNITSONT	UO:0000028	27	millisecond	UNITSONT	UO:0000028					4x4x4	millimeter	UNITSONT	UO:0000016	64x64x25	millimeter	UNITSONT	UO:0000016	80	degree	UNITSONT	UO:0000185	relax quietly while looking at a fixation point													PEDS122_20130520_BOLD Acquisition	20130520	PEDS122/20130520/BOLD/PEDS122_20130520_bold_fc_1.nii.gz
PEDS123	Magnetic Resonance Imaging	Siemens 3T TIM Trio	Siemens	3	tesla	UNITSONT	UO:0000228	BOLD Acquisition	2D echo planar imaging in resting state	2000	millisecond	UNITSONT	UO:0000028	27	millisecond	UNITSONT	UO:0000028					4x4x4	millimeter	UNITSONT	UO:0000016	64x64x25	millimeter	UNITSONT	UO:0000016	80	degree	UNITSONT	UO:0000185	relax quietly while looking at a fixation point													PEDS123_20130530_BOLD Acquisition	20130530	PEDS123/20130530/BOLD/PEDS123_20130530_bold_fc_1.nii.gz
PEDS124	Magnetic Resonance Imaging	Siemens 3T TIM Trio	Siemens	3	tesla	UNITSONT	UO:0000228	BOLD Acquisition	2D echo planar imaging in resting state	2000	millisecond	UNITSONT	UO:0000028	27	millisecond	UNITSONT	UO:0000028					4x4x4	millimeter	UNITSONT	UO:0000016	64x64x25	millimeter	UNITSONT	UO:0000016	80	degree	UNITSONT	UO:0000185	relax quietly while looking at a fixation point													PEDS124_20130613_BOLD Acquisition	20130613	PEDS124/20130613/BOLD/PEDS124_20130613_bold_fc_1.nii.gz
PEDS125	Magnetic Resonance Imaging	Siemens 3T TIM Trio	Siemens	3	tesla	UNITSONT	UO:0000228	BOLD Acquisition	2D echo planar imaging in resting state	2000	millisecond	UNITSONT	UO:0000028	27	millisecond	UNITSONT	UO:0000028					4x4x4	millimeter	UNITSONT	UO:0000016	64x64x25	millimeter	UNITSONT	UO:0000016	80	degree	UNITSONT	UO:0000185	relax quietly while looking at a fixation point													PEDS125_20130614_BOLD Acquisition	20130614	PEDS125/20130614/BOLD/PEDS125_20130614_bold_fc_1.nii.gz
PEDS126	Magnetic Resonance Imaging	Siemens 3T TIM Trio	Siemens	3	tesla	UNITSONT	UO:0000228	BOLD Acquisition	2D echo planar imaging in resting state	2000	millisecond	UNITSONT	UO:0000028	27	millisecond	UNITSONT	UO:0000028					4x4x4	millimeter	UNITSONT	UO:0000016	64x64x25	millimeter	UNITSONT	UO:0000016	80	degree	UNITSONT	UO:0000185	relax quietly while looking at a fixation point													PEDS126_20130620_BOLD Acquisition	20130620	PEDS126/20130620/BOLD/PEDS126_20130620_bold_fc_2.nii.gz
PEDS127	Magnetic Resonance Imaging	Siemens 3T TIM Trio	Siemens	3	tesla	UNITSONT	UO:0000228	BOLD Acquisition	2D echo planar imaging in resting state	2000	millisecond	UNITSONT	UO:0000028	27	millisecond	UNITSONT	UO:0000028					4x4x4	millimeter	UNITSONT	UO:0000016	64x64x25	millimeter	UNITSONT	UO:0000016	80	degree	UNITSONT	UO:0000185	relax quietly while looking at a fixation point													PEDS127_20130717_BOLD Acquisition	20130717	PEDS127/20130717/BOLD/PEDS127_20130717_bold_fc_1.nii.gz
#PCASL
PEDS007	Magnetic Resonance Imaging	Siemens 3T TIM Trio	Siemens	3	tesla	UNITSONT	UO:0000228	Pseudo continuous arterial spin labeled (pCASL) image Acquisition	gradient-echo echo-planar imaging (EPI)	4000	millisecond	UNITSONT	UO:0000028	12	millisecond	UNITSONT	UO:0000028					3.125x3.125x6	millimeter	UNITSONT	UO:0000016	64x64x24	millimeter	UNITSONT	UO:0000016						1.5	second	UNITSONT	UO:0000010	1.2	second	UNITSONT	UO:0000010	330	second	UNITSONT	UO:0000010	PEDS007_20100801_Pseudo continuous arterial spin labeled (pCASL) image Acquisition	20100801	PEDS007/20100801/PCASL/PEDS007_20100801_pcasl_1.nii.gz
PEDS007	Magnetic Resonance Imaging	Siemens 3T TIM Trio	Siemens	3	tesla	UNITSONT	UO:0000228	Pseudo continuous arterial spin labeled (pCASL) image Acquisition	gradient-echo echo-planar imaging (EPI)	4000	millisecond	UNITSONT	UO:0000028	12	millisecond	UNITSONT	UO:0000028					3.125x3.125x6	millimeter	UNITSONT	UO:0000016	64x64x24	millimeter	UNITSONT	UO:0000016						1.5	second	UNITSONT	UO:0000010	1.2	second	UNITSONT	UO:0000010	330	second	UNITSONT	UO:0000010	PEDS007_20110903_Pseudo continuous arterial spin labeled (pCASL) image Acquisition	20110903	PEDS007/20110903/PCASL/PEDS007_20110903_pcasl_1.nii.gz
PEDS007	Magnetic Resonance Imaging	Siemens 3T TIM Trio	Siemens	3	tesla	UNITSONT	UO:0000228	Pseudo continuous arterial spin labeled (pCASL) image Acquisition	gradient-echo echo-planar imaging (EPI)	4000	millisecond	UNITSONT	UO:0000028	12	millisecond	UNITSONT	UO:0000028					3.125x3.125x6	millimeter	UNITSONT	UO:0000016	64x64x24	millimeter	UNITSONT	UO:0000016						1.5	second	UNITSONT	UO:0000010	1.2	second	UNITSONT	UO:0000010	330	second	UNITSONT	UO:0000010	PEDS007_20120908_Pseudo continuous arterial spin labeled (pCASL) image Acquisition	20120908	PEDS007/20120908/PCASL/PEDS007_20120908_pcasl_1.nii.gz
PEDS008	Magnetic Resonance Imaging	Siemens 3T TIM Trio	Siemens	3	tesla	UNITSONT	UO:0000228	Pseudo continuous arterial spin labeled (pCASL) image Acquisition	gradient-echo echo-planar imaging (EPI)	4000	millisecond	UNITSONT	UO:0000028	12	millisecond	UNITSONT	UO:0000028					3.125x3.125x6	millimeter	UNITSONT	UO:0000016	64x64x24	millimeter	UNITSONT	UO:0000016						1.5	second	UNITSONT	UO:0000010	1.2	second	UNITSONT	UO:0000010	330	second	UNITSONT	UO:0000010	PEDS008_20101120_Pseudo continuous arterial spin labeled (pCASL) image Acquisition	20101120	PEDS008/20101120/PCASL/PEDS008_20101120_pcasl_1.nii.gz
PEDS009	Magnetic Resonance Imaging	Siemens 3T TIM Trio	Siemens	3	tesla	UNITSONT	UO:0000228	Pseudo continuous arterial spin labeled (pCASL) image Acquisition	gradient-echo echo-planar imaging (EPI)	4000	millisecond	UNITSONT	UO:0000028	12	millisecond	UNITSONT	UO:0000028					3.125x3.125x6	millimeter	UNITSONT	UO:0000016	64x64x24	millimeter	UNITSONT	UO:0000016						1.5	second	UNITSONT	UO:0000010	1.2	second	UNITSONT	UO:0000010	330	second	UNITSONT	UO:0000010	PEDS009_20100713_Pseudo continuous arterial spin labeled (pCASL) image Acquisition	20100713	PEDS009/20100713/PCASL/PEDS009_20100713_pcasl_1.nii.gz
PEDS010	Magnetic Resonance Imaging	Siemens 3T TIM Trio	Siemens	3	tesla	UNITSONT	UO:0000228	Pseudo continuous arterial spin labeled (pCASL) image Acquisition	gradient-echo echo-planar imaging (EPI)	4000	millisecond	UNITSONT	UO:0000028	12	millisecond	UNITSONT	UO:0000028					3.125x3.125x6	millimeter	UNITSONT	UO:0000016	64x64x24	millimeter	UNITSONT	UO:0000016						1.5	second	UNITSONT	UO:0000010	1.2	second	UNITSONT	UO:0000010	330	second	UNITSONT	UO:0000010	PEDS010_20100722_Pseudo continuous arterial spin labeled (pCASL) image Acquisition	20100722	PEDS010/20100722/PCASL/PEDS010_20100722_pcasl_1.nii.gz
PEDS010	Magnetic Resonance Imaging	Siemens 3T TIM Trio	Siemens	3	tesla	UNITSONT	UO:0000228	Pseudo continuous arterial spin labeled (pCASL) image Acquisition	gradient-echo echo-planar imaging (EPI)	4000	millisecond	UNITSONT	UO:0000028	12	millisecond	UNITSONT	UO:0000028					3.125x3.125x6	millimeter	UNITSONT	UO:0000016	64x64x24	millimeter	UNITSONT	UO:0000016						1.5	second	UNITSONT	UO:0000010	1.2	second	UNITSONT	UO:0000010	330	second	UNITSONT	UO:0000010	PEDS010_20101008_Pseudo continuous arterial spin labeled (pCASL) image Acquisition	20101008	PEDS010/20101008/PCASL/PEDS010_20101008_pcasl_1.nii.gz
PEDS011	Magnetic Resonance Imaging	Siemens 3T TIM Trio	Siemens	3	tesla	UNITSONT	UO:0000228	Pseudo continuous arterial spin labeled (pCASL) image Acquisition	gradient-echo echo-planar imaging (EPI)	4000	millisecond	UNITSONT	UO:0000028	12	millisecond	UNITSONT	UO:0000028					3.125x3.125x6	millimeter	UNITSONT	UO:0000016	64x64x24	millimeter	UNITSONT	UO:0000016						1.5	second	UNITSONT	UO:0000010	1.2	second	UNITSONT	UO:0000010	330	second	UNITSONT	UO:0000010	PEDS011_20100812_Pseudo continuous arterial spin labeled (pCASL) image Acquisition	20100812	PEDS011/20100812/PCASL/PEDS011_20100812_pcasl_1.nii.gz
PEDS012	Magnetic Resonance Imaging	Siemens 3T TIM Trio	Siemens	3	tesla	UNITSONT	UO:0000228	Pseudo continuous arterial spin labeled (pCASL) image Acquisition	gradient-echo echo-planar imaging (EPI)	4000	millisecond	UNITSONT	UO:0000028	12	millisecond	UNITSONT	UO:0000028					3.125x3.125x6	millimeter	UNITSONT	UO:0000016	64x64x24	millimeter	UNITSONT	UO:0000016						1.5	second	UNITSONT	UO:0000010	1.2	second	UNITSONT	UO:0000010	330	second	UNITSONT	UO:0000010	PEDS012_20100813_Pseudo continuous arterial spin labeled (pCASL) image Acquisition	20100813	PEDS012/20100813/PCASL/PEDS012_20100813_pcasl_1.nii.gz
PEDS012	Magnetic Resonance Imaging	Siemens 3T TIM Trio	Siemens	3	tesla	UNITSONT	UO:0000228	Pseudo continuous arterial spin labeled (pCASL) image Acquisition	gradient-echo echo-planar imaging (EPI)	4000	millisecond	UNITSONT	UO:0000028	12	millisecond	UNITSONT	UO:0000028					3.125x3.125x6	millimeter	UNITSONT	UO:0000016	64x64x24	millimeter	UNITSONT	UO:0000016						1.5	second	UNITSONT	UO:0000010	1.2	second	UNITSONT	UO:0000010	330	second	UNITSONT	UO:0000010	PEDS012_20110902_Pseudo continuous arterial spin labeled (pCASL) image Acquisition	20110902	PEDS012/20110902/PCASL/PEDS012_20110902_pcasl_1.nii.gz
PEDS012	Magnetic Resonance Imaging	Siemens 3T TIM Trio	Siemens	3	tesla	UNITSONT	UO:0000228	Pseudo continuous arterial spin labeled (pCASL) image Acquisition	gradient-echo echo-planar imaging (EPI)	4000	millisecond	UNITSONT	UO:0000028	12	millisecond	UNITSONT	UO:0000028					3.125x3.125x6	millimeter	UNITSONT	UO:0000016	64x64x24	millimeter	UNITSONT	UO:0000016						1.5	second	UNITSONT	UO:0000010	1.2	second	UNITSONT	UO:0000010	330	second	UNITSONT	UO:0000010	PEDS012_20121031_Pseudo continuous arterial spin labeled (pCASL) image Acquisition	20121031	PEDS012/20121031/PCASL/PEDS012_20121031_pcasl_1.nii.gz
PEDS013	Magnetic Resonance Imaging	Siemens 3T TIM Trio	Siemens	3	tesla	UNITSONT	UO:0000228	Pseudo continuous arterial spin labeled (pCASL) image Acquisition	gradient-echo echo-planar imaging (EPI)	4000	millisecond	UNITSONT	UO:0000028	12	millisecond	UNITSONT	UO:0000028					3.125x3.125x6	millimeter	UNITSONT	UO:0000016	64x64x24	millimeter	UNITSONT	UO:0000016						1.5	second	UNITSONT	UO:0000010	1.2	second	UNITSONT	UO:0000010	330	second	UNITSONT	UO:0000010	PEDS013_20100831_Pseudo continuous arterial spin labeled (pCASL) image Acquisition	20100831	PEDS013/20100831/PCASL/PEDS013_20100831_pcasl_1.nii.gz
PEDS013	Magnetic Resonance Imaging	Siemens 3T TIM Trio	Siemens	3	tesla	UNITSONT	UO:0000228	Pseudo continuous arterial spin labeled (pCASL) image Acquisition	gradient-echo echo-planar imaging (EPI)	4000	millisecond	UNITSONT	UO:0000028	12	millisecond	UNITSONT	UO:0000028					3.125x3.125x6	millimeter	UNITSONT	UO:0000016	64x64x24	millimeter	UNITSONT	UO:0000016						1.5	second	UNITSONT	UO:0000010	1.2	second	UNITSONT	UO:0000010	330	second	UNITSONT	UO:0000010	PEDS013_20110905_Pseudo continuous arterial spin labeled (pCASL) image Acquisition	20110905	PEDS013/20110905/PCASL/PEDS013_20110905_pcasl_1.nii.gz
PEDS013	Magnetic Resonance Imaging	Siemens 3T TIM Trio	Siemens	3	tesla	UNITSONT	UO:0000228	Pseudo continuous arterial spin labeled (pCASL) image Acquisition	gradient-echo echo-planar imaging (EPI)	4000	millisecond	UNITSONT	UO:0000028	12	millisecond	UNITSONT	UO:0000028					3.125x3.125x6	millimeter	UNITSONT	UO:0000016	64x64x24	millimeter	UNITSONT	UO:0000016						1.5	second	UNITSONT	UO:0000010	1.2	second	UNITSONT	UO:0000010	330	second	UNITSONT	UO:0000010	PEDS013_20120821_Pseudo continuous arterial spin labeled (pCASL) image Acquisition	20120821	PEDS013/20120821/PCASL/PEDS013_20120821_pcasl_1.nii.gz
PEDS014	Magnetic Resonance Imaging	Siemens 3T TIM Trio	Siemens	3	tesla	UNITSONT	UO:0000228	Pseudo continuous arterial spin labeled (pCASL) image Acquisition	gradient-echo echo-planar imaging (EPI)	4000	millisecond	UNITSONT	UO:0000028	12	millisecond	UNITSONT	UO:0000028					3.125x3.125x6	millimeter	UNITSONT	UO:0000016	64x64x24	millimeter	UNITSONT	UO:0000016						1.5	second	UNITSONT	UO:0000010	1.2	second	UNITSONT	UO:0000010	330	second	UNITSONT	UO:0000010	PEDS014_20100831_Pseudo continuous arterial spin labeled (pCASL) image Acquisition	20100831	PEDS014/20100831/PCASL/PEDS014_20100831_pcasl_1.nii.gz
PEDS014	Magnetic Resonance Imaging	Siemens 3T TIM Trio	Siemens	3	tesla	UNITSONT	UO:0000228	Pseudo continuous arterial spin labeled (pCASL) image Acquisition	gradient-echo echo-planar imaging (EPI)	4000	millisecond	UNITSONT	UO:0000028	12	millisecond	UNITSONT	UO:0000028					3.125x3.125x6	millimeter	UNITSONT	UO:0000016	64x64x24	millimeter	UNITSONT	UO:0000016						1.5	second	UNITSONT	UO:0000010	1.2	second	UNITSONT	UO:0000010	330	second	UNITSONT	UO:0000010	PEDS014_20100927_Pseudo continuous arterial spin labeled (pCASL) image Acquisition	20100927	PEDS014/20100927/PCASL/PEDS014_20100927_pcasl_1.nii.gz
PEDS014	Magnetic Resonance Imaging	Siemens 3T TIM Trio	Siemens	3	tesla	UNITSONT	UO:0000228	Pseudo continuous arterial spin labeled (pCASL) image Acquisition	gradient-echo echo-planar imaging (EPI)	4000	millisecond	UNITSONT	UO:0000028	12	millisecond	UNITSONT	UO:0000028					3.125x3.125x6	millimeter	UNITSONT	UO:0000016	64x64x24	millimeter	UNITSONT	UO:0000016						1.5	second	UNITSONT	UO:0000010	1.2	second	UNITSONT	UO:0000010	330	second	UNITSONT	UO:0000010	PEDS014_20110823_Pseudo continuous arterial spin labeled (pCASL) image Acquisition	20110823	PEDS014/20110823/PCASL/PEDS014_20110823_pcasl_1.nii.gz
PEDS014	Magnetic Resonance Imaging	Siemens 3T TIM Trio	Siemens	3	tesla	UNITSONT	UO:0000228	Pseudo continuous arterial spin labeled (pCASL) image Acquisition	gradient-echo echo-planar imaging (EPI)	4000	millisecond	UNITSONT	UO:0000028	12	millisecond	UNITSONT	UO:0000028					3.125x3.125x6	millimeter	UNITSONT	UO:0000016	64x64x24	millimeter	UNITSONT	UO:0000016						1.5	second	UNITSONT	UO:0000010	1.2	second	UNITSONT	UO:0000010	330	second	UNITSONT	UO:0000010	PEDS014_20120825_Pseudo continuous arterial spin labeled (pCASL) image Acquisition	20120825	PEDS014/20120825/PCASL/PEDS014_20120825_pcasl_1.nii.gz
PEDS015	Magnetic Resonance Imaging	Siemens 3T TIM Trio	Siemens	3	tesla	UNITSONT	UO:0000228	Pseudo continuous arterial spin labeled (pCASL) image Acquisition	gradient-echo echo-planar imaging (EPI)	4000	millisecond	UNITSONT	UO:0000028	12	millisecond	UNITSONT	UO:0000028					3.125x3.125x6	millimeter	UNITSONT	UO:0000016	64x64x24	millimeter	UNITSONT	UO:0000016						1.5	second	UNITSONT	UO:0000010	1.2	second	UNITSONT	UO:0000010	330	second	UNITSONT	UO:0000010	PEDS015_20100901_Pseudo continuous arterial spin labeled (pCASL) image Acquisition	20100901	PEDS015/20100901/PCASL/PEDS015_20100901_pcasl_1.nii.gz
PEDS015	Magnetic Resonance Imaging	Siemens 3T TIM Trio	Siemens	3	tesla	UNITSONT	UO:0000228	Pseudo continuous arterial spin labeled (pCASL) image Acquisition	gradient-echo echo-planar imaging (EPI)	4000	millisecond	UNITSONT	UO:0000028	12	millisecond	UNITSONT	UO:0000028					3.125x3.125x6	millimeter	UNITSONT	UO:0000016	64x64x24	millimeter	UNITSONT	UO:0000016						1.5	second	UNITSONT	UO:0000010	1.2	second	UNITSONT	UO:0000010	330	second	UNITSONT	UO:0000010	PEDS015_20110812_Pseudo continuous arterial spin labeled (pCASL) image Acquisition	20110812	PEDS015/20110812/PCASL/PEDS015_20110812_pcasl_1.nii.gz
PEDS016	Magnetic Resonance Imaging	Siemens 3T TIM Trio	Siemens	3	tesla	UNITSONT	UO:0000228	Pseudo continuous arterial spin labeled (pCASL) image Acquisition	gradient-echo echo-planar imaging (EPI)	4000	millisecond	UNITSONT	UO:0000028	12	millisecond	UNITSONT	UO:0000028					3.125x3.125x6	millimeter	UNITSONT	UO:0000016	64x64x24	millimeter	UNITSONT	UO:0000016						1.5	second	UNITSONT	UO:0000010	1.2	second	UNITSONT	UO:0000010	330	second	UNITSONT	UO:0000010	PEDS016_20100901_Pseudo continuous arterial spin labeled (pCASL) image Acquisition	20100901	PEDS016/20100901/PCASL/PEDS016_20100901_pcasl_1.nii.gz
PEDS017	Magnetic Resonance Imaging	Siemens 3T TIM Trio	Siemens	3	tesla	UNITSONT	UO:0000228	Pseudo continuous arterial spin labeled (pCASL) image Acquisition	gradient-echo echo-planar imaging (EPI)	4000	millisecond	UNITSONT	UO:0000028	12	millisecond	UNITSONT	UO:0000028					3.125x3.125x6	millimeter	UNITSONT	UO:0000016	64x64x24	millimeter	UNITSONT	UO:0000016						1.5	second	UNITSONT	UO:0000010	1.2	second	UNITSONT	UO:0000010	330	second	UNITSONT	UO:0000010	PEDS017_20100902_Pseudo continuous arterial spin labeled (pCASL) image Acquisition	20100902	PEDS017/20100902/PCASL/PEDS017_20100902_pcasl_1.nii.gz
PEDS018	Magnetic Resonance Imaging	Siemens 3T TIM Trio	Siemens	3	tesla	UNITSONT	UO:0000228	Pseudo continuous arterial spin labeled (pCASL) image Acquisition	gradient-echo echo-planar imaging (EPI)	4000	millisecond	UNITSONT	UO:0000028	12	millisecond	UNITSONT	UO:0000028					3.125x3.125x6	millimeter	UNITSONT	UO:0000016	64x64x24	millimeter	UNITSONT	UO:0000016						1.5	second	UNITSONT	UO:0000010	1.2	second	UNITSONT	UO:0000010	330	second	UNITSONT	UO:0000010	PEDS018_20100908_Pseudo continuous arterial spin labeled (pCASL) image Acquisition	20100908	PEDS018/20100908/PCASL/PEDS018_20100908_pcasl_1.nii.gz
PEDS019	Magnetic Resonance Imaging	Siemens 3T TIM Trio	Siemens	3	tesla	UNITSONT	UO:0000228	Pseudo continuous arterial spin labeled (pCASL) image Acquisition	gradient-echo echo-planar imaging (EPI)	4000	millisecond	UNITSONT	UO:0000028	12	millisecond	UNITSONT	UO:0000028					3.125x3.125x6	millimeter	UNITSONT	UO:0000016	64x64x24	millimeter	UNITSONT	UO:0000016						1.5	second	UNITSONT	UO:0000010	1.2	second	UNITSONT	UO:0000010	330	second	UNITSONT	UO:0000010	PEDS019_20100909_Pseudo continuous arterial spin labeled (pCASL) image Acquisition	20100909	PEDS019/20100909/PCASL/PEDS019_20100909_pcasl_1.nii.gz
PEDS020	Magnetic Resonance Imaging	Siemens 3T TIM Trio	Siemens	3	tesla	UNITSONT	UO:0000228	Pseudo continuous arterial spin labeled (pCASL) image Acquisition	gradient-echo echo-planar imaging (EPI)	4000	millisecond	UNITSONT	UO:0000028	12	millisecond	UNITSONT	UO:0000028					3.125x3.125x6	millimeter	UNITSONT	UO:0000016	64x64x24	millimeter	UNITSONT	UO:0000016						1.5	second	UNITSONT	UO:0000010	1.2	second	UNITSONT	UO:0000010	330	second	UNITSONT	UO:0000010	PEDS020_20100917_Pseudo continuous arterial spin labeled (pCASL) image Acquisition	20100917	PEDS020/20100917/PCASL/PEDS020_20100917_pcasl_1.nii.gz
PEDS021	Magnetic Resonance Imaging	Siemens 3T TIM Trio	Siemens	3	tesla	UNITSONT	UO:0000228	Pseudo continuous arterial spin labeled (pCASL) image Acquisition	gradient-echo echo-planar imaging (EPI)	4000	millisecond	UNITSONT	UO:0000028	12	millisecond	UNITSONT	UO:0000028					3.125x3.125x6	millimeter	UNITSONT	UO:0000016	64x64x24	millimeter	UNITSONT	UO:0000016						1.5	second	UNITSONT	UO:0000010	1.2	second	UNITSONT	UO:0000010	330	second	UNITSONT	UO:0000010	PEDS021_20101010_Pseudo continuous arterial spin labeled (pCASL) image Acquisition	20101010	PEDS021/20101010/PCASL/PEDS021_20101010_pcasl_1.nii.gz
PEDS021	Magnetic Resonance Imaging	Siemens 3T TIM Trio	Siemens	3	tesla	UNITSONT	UO:0000228	Pseudo continuous arterial spin labeled (pCASL) image Acquisition	gradient-echo echo-planar imaging (EPI)	4000	millisecond	UNITSONT	UO:0000028	12	millisecond	UNITSONT	UO:0000028					3.125x3.125x6	millimeter	UNITSONT	UO:0000016	64x64x24	millimeter	UNITSONT	UO:0000016						1.5	second	UNITSONT	UO:0000010	1.2	second	UNITSONT	UO:0000010	330	second	UNITSONT	UO:0000010	PEDS021_20101017_Pseudo continuous arterial spin labeled (pCASL) image Acquisition	20101017	PEDS021/20101017/PCASL/PEDS021_20101017_pcasl_1.nii.gz
PEDS021	Magnetic Resonance Imaging	Siemens 3T TIM Trio	Siemens	3	tesla	UNITSONT	UO:0000228	Pseudo continuous arterial spin labeled (pCASL) image Acquisition	gradient-echo echo-planar imaging (EPI)	4000	millisecond	UNITSONT	UO:0000028	12	millisecond	UNITSONT	UO:0000028					3.125x3.125x6	millimeter	UNITSONT	UO:0000016	64x64x24	millimeter	UNITSONT	UO:0000016						1.5	second	UNITSONT	UO:0000010	1.2	second	UNITSONT	UO:0000010	330	second	UNITSONT	UO:0000010	PEDS021_20111023_Pseudo continuous arterial spin labeled (pCASL) image Acquisition	20111023	PEDS021/20111023/PCASL/PEDS021_20111023_pcasl_1.nii.gz
PEDS021	Magnetic Resonance Imaging	Siemens 3T TIM Trio	Siemens	3	tesla	UNITSONT	UO:0000228	Pseudo continuous arterial spin labeled (pCASL) image Acquisition	gradient-echo echo-planar imaging (EPI)	4000	millisecond	UNITSONT	UO:0000028	12	millisecond	UNITSONT	UO:0000028					3.125x3.125x6	millimeter	UNITSONT	UO:0000016	64x64x24	millimeter	UNITSONT	UO:0000016						1.5	second	UNITSONT	UO:0000010	1.2	second	UNITSONT	UO:0000010	330	second	UNITSONT	UO:0000010	PEDS021_20121202_Pseudo continuous arterial spin labeled (pCASL) image Acquisition	20121202	PEDS021/20121202/PCASL/PEDS021_20121202_pcasl_1.nii.gz
PEDS022	Magnetic Resonance Imaging	Siemens 3T TIM Trio	Siemens	3	tesla	UNITSONT	UO:0000228	Pseudo continuous arterial spin labeled (pCASL) image Acquisition	gradient-echo echo-planar imaging (EPI)	4000	millisecond	UNITSONT	UO:0000028	12	millisecond	UNITSONT	UO:0000028					3.125x3.125x6	millimeter	UNITSONT	UO:0000016	64x64x24	millimeter	UNITSONT	UO:0000016						1.5	second	UNITSONT	UO:0000010	1.2	second	UNITSONT	UO:0000010	330	second	UNITSONT	UO:0000010	PEDS022_20101010_Pseudo continuous arterial spin labeled (pCASL) image Acquisition	20101010	PEDS022/20101010/PCASL/PEDS022_20101010_pcasl_1.nii.gz
PEDS022	Magnetic Resonance Imaging	Siemens 3T TIM Trio	Siemens	3	tesla	UNITSONT	UO:0000228	Pseudo continuous arterial spin labeled (pCASL) image Acquisition	gradient-echo echo-planar imaging (EPI)	4000	millisecond	UNITSONT	UO:0000028	12	millisecond	UNITSONT	UO:0000028					3.125x3.125x6	millimeter	UNITSONT	UO:0000016	64x64x24	millimeter	UNITSONT	UO:0000016						1.5	second	UNITSONT	UO:0000010	1.2	second	UNITSONT	UO:0000010	330	second	UNITSONT	UO:0000010	PEDS022_20111216_Pseudo continuous arterial spin labeled (pCASL) image Acquisition	20111216	PEDS022/20111216/PCASL/PEDS022_20111216_pcasl_1.nii.gz
PEDS022	Magnetic Resonance Imaging	Siemens 3T TIM Trio	Siemens	3	tesla	UNITSONT	UO:0000228	Pseudo continuous arterial spin labeled (pCASL) image Acquisition	gradient-echo echo-planar imaging (EPI)	4000	millisecond	UNITSONT	UO:0000028	12	millisecond	UNITSONT	UO:0000028					3.125x3.125x6	millimeter	UNITSONT	UO:0000016	64x64x24	millimeter	UNITSONT	UO:0000016						1.5	second	UNITSONT	UO:0000010	1.2	second	UNITSONT	UO:0000010	330	second	UNITSONT	UO:0000010	PEDS022_20121102_Pseudo continuous arterial spin labeled (pCASL) image Acquisition	20121102	PEDS022/20121102/PCASL/PEDS022_20121102_pcasl_1.nii.gz
PEDS023	Magnetic Resonance Imaging	Siemens 3T TIM Trio	Siemens	3	tesla	UNITSONT	UO:0000228	Pseudo continuous arterial spin labeled (pCASL) image Acquisition	gradient-echo echo-planar imaging (EPI)	4000	millisecond	UNITSONT	UO:0000028	12	millisecond	UNITSONT	UO:0000028					3.125x3.125x6	millimeter	UNITSONT	UO:0000016	64x64x24	millimeter	UNITSONT	UO:0000016						1.5	second	UNITSONT	UO:0000010	1.2	second	UNITSONT	UO:0000010	330	second	UNITSONT	UO:0000010	PEDS023_20101011_Pseudo continuous arterial spin labeled (pCASL) image Acquisition	20101011	PEDS023/20101011/PCASL/PEDS023_20101011_pcasl_1.nii.gz
PEDS024	Magnetic Resonance Imaging	Siemens 3T TIM Trio	Siemens	3	tesla	UNITSONT	UO:0000228	Pseudo continuous arterial spin labeled (pCASL) image Acquisition	gradient-echo echo-planar imaging (EPI)	4000	millisecond	UNITSONT	UO:0000028	12	millisecond	UNITSONT	UO:0000028					3.125x3.125x6	millimeter	UNITSONT	UO:0000016	64x64x24	millimeter	UNITSONT	UO:0000016						1.5	second	UNITSONT	UO:0000010	1.2	second	UNITSONT	UO:0000010	330	second	UNITSONT	UO:0000010	PEDS024_20101019_Pseudo continuous arterial spin labeled (pCASL) image Acquisition	20101019	PEDS024/20101019/PCASL/PEDS024_20101019_pcasl_1.nii.gz
PEDS025	Magnetic Resonance Imaging	Siemens 3T TIM Trio	Siemens	3	tesla	UNITSONT	UO:0000228	Pseudo continuous arterial spin labeled (pCASL) image Acquisition	gradient-echo echo-planar imaging (EPI)	4000	millisecond	UNITSONT	UO:0000028	12	millisecond	UNITSONT	UO:0000028					3.125x3.125x6	millimeter	UNITSONT	UO:0000016	64x64x24	millimeter	UNITSONT	UO:0000016						1.5	second	UNITSONT	UO:0000010	1.2	second	UNITSONT	UO:0000010	330	second	UNITSONT	UO:0000010	PEDS025_20101019_Pseudo continuous arterial spin labeled (pCASL) image Acquisition	20101019	PEDS025/20101019/PCASL/PEDS025_20101019_pcasl_1.nii.gz
PEDS026	Magnetic Resonance Imaging	Siemens 3T TIM Trio	Siemens	3	tesla	UNITSONT	UO:0000228	Pseudo continuous arterial spin labeled (pCASL) image Acquisition	gradient-echo echo-planar imaging (EPI)	4000	millisecond	UNITSONT	UO:0000028	12	millisecond	UNITSONT	UO:0000028					3.125x3.125x6	millimeter	UNITSONT	UO:0000016	64x64x24	millimeter	UNITSONT	UO:0000016						1.5	second	UNITSONT	UO:0000010	1.2	second	UNITSONT	UO:0000010	330	second	UNITSONT	UO:0000010	PEDS026_20101026_Pseudo continuous arterial spin labeled (pCASL) image Acquisition	20101026	PEDS026/20101026/PCASL/PEDS026_20101026_pcasl_1.nii.gz
PEDS027	Magnetic Resonance Imaging	Siemens 3T TIM Trio	Siemens	3	tesla	UNITSONT	UO:0000228	Pseudo continuous arterial spin labeled (pCASL) image Acquisition	gradient-echo echo-planar imaging (EPI)	4000	millisecond	UNITSONT	UO:0000028	12	millisecond	UNITSONT	UO:0000028					3.125x3.125x6	millimeter	UNITSONT	UO:0000016	64x64x24	millimeter	UNITSONT	UO:0000016						1.5	second	UNITSONT	UO:0000010	1.2	second	UNITSONT	UO:0000010	330	second	UNITSONT	UO:0000010	PEDS027_20101106_Pseudo continuous arterial spin labeled (pCASL) image Acquisition	20101106	PEDS027/20101106/PCASL/PEDS027_20101106_pcasl_1.nii.gz
PEDS027	Magnetic Resonance Imaging	Siemens 3T TIM Trio	Siemens	3	tesla	UNITSONT	UO:0000228	Pseudo continuous arterial spin labeled (pCASL) image Acquisition	gradient-echo echo-planar imaging (EPI)	4000	millisecond	UNITSONT	UO:0000028	12	millisecond	UNITSONT	UO:0000028					3.125x3.125x6	millimeter	UNITSONT	UO:0000016	64x64x24	millimeter	UNITSONT	UO:0000016						1.5	second	UNITSONT	UO:0000010	1.2	second	UNITSONT	UO:0000010	330	second	UNITSONT	UO:0000010	PEDS027_20111209_Pseudo continuous arterial spin labeled (pCASL) image Acquisition	20111209	PEDS027/20111209/PCASL/PEDS027_20111209_pcasl_1.nii.gz
PEDS027	Magnetic Resonance Imaging	Siemens 3T TIM Trio	Siemens	3	tesla	UNITSONT	UO:0000228	Pseudo continuous arterial spin labeled (pCASL) image Acquisition	gradient-echo echo-planar imaging (EPI)	4000	millisecond	UNITSONT	UO:0000028	12	millisecond	UNITSONT	UO:0000028					3.125x3.125x6	millimeter	UNITSONT	UO:0000016	64x64x24	millimeter	UNITSONT	UO:0000016						1.5	second	UNITSONT	UO:0000010	1.2	second	UNITSONT	UO:0000010	330	second	UNITSONT	UO:0000010	PEDS027_20121209_Pseudo continuous arterial spin labeled (pCASL) image Acquisition	20121209	PEDS027/20121209/PCASL/PEDS027_20121209_pcasl_1.nii.gz
PEDS028	Magnetic Resonance Imaging	Siemens 3T TIM Trio	Siemens	3	tesla	UNITSONT	UO:0000228	Pseudo continuous arterial spin labeled (pCASL) image Acquisition	gradient-echo echo-planar imaging (EPI)	4000	millisecond	UNITSONT	UO:0000028	12	millisecond	UNITSONT	UO:0000028					3.125x3.125x6	millimeter	UNITSONT	UO:0000016	64x64x24	millimeter	UNITSONT	UO:0000016						1.5	second	UNITSONT	UO:0000010	1.2	second	UNITSONT	UO:0000010	330	second	UNITSONT	UO:0000010	PEDS028_20101109_Pseudo continuous arterial spin labeled (pCASL) image Acquisition	20101109	PEDS028/20101109/PCASL/PEDS028_20101109_pcasl_1.nii.gz
PEDS029	Magnetic Resonance Imaging	Siemens 3T TIM Trio	Siemens	3	tesla	UNITSONT	UO:0000228	Pseudo continuous arterial spin labeled (pCASL) image Acquisition	gradient-echo echo-planar imaging (EPI)	4000	millisecond	UNITSONT	UO:0000028	12	millisecond	UNITSONT	UO:0000028					3.125x3.125x6	millimeter	UNITSONT	UO:0000016	64x64x24	millimeter	UNITSONT	UO:0000016						1.5	second	UNITSONT	UO:0000010	1.2	second	UNITSONT	UO:0000010	330	second	UNITSONT	UO:0000010	PEDS029_20101110_Pseudo continuous arterial spin labeled (pCASL) image Acquisition	20101110	PEDS029/20101110/PCASL/PEDS029_20101110_pcasl_1.nii.gz
PEDS030	Magnetic Resonance Imaging	Siemens 3T TIM Trio	Siemens	3	tesla	UNITSONT	UO:0000228	Pseudo continuous arterial spin labeled (pCASL) image Acquisition	gradient-echo echo-planar imaging (EPI)	4000	millisecond	UNITSONT	UO:0000028	12	millisecond	UNITSONT	UO:0000028					3.125x3.125x6	millimeter	UNITSONT	UO:0000016	64x64x24	millimeter	UNITSONT	UO:0000016						1.5	second	UNITSONT	UO:0000010	1.2	second	UNITSONT	UO:0000010	330	second	UNITSONT	UO:0000010	PEDS030_20101115_Pseudo continuous arterial spin labeled (pCASL) image Acquisition	20101115	PEDS030/20101115/PCASL/PEDS030_20101115_pcasl_1.nii.gz
PEDS030	Magnetic Resonance Imaging	Siemens 3T TIM Trio	Siemens	3	tesla	UNITSONT	UO:0000228	Pseudo continuous arterial spin labeled (pCASL) image Acquisition	gradient-echo echo-planar imaging (EPI)	4000	millisecond	UNITSONT	UO:0000028	12	millisecond	UNITSONT	UO:0000028					3.125x3.125x6	millimeter	UNITSONT	UO:0000016	64x64x24	millimeter	UNITSONT	UO:0000016						1.5	second	UNITSONT	UO:0000010	1.2	second	UNITSONT	UO:0000010	330	second	UNITSONT	UO:0000010	PEDS030_20111107_Pseudo continuous arterial spin labeled (pCASL) image Acquisition	20111107	PEDS030/20111107/PCASL/PEDS030_20111107_pcasl_1.nii.gz
PEDS030	Magnetic Resonance Imaging	Siemens 3T TIM Trio	Siemens	3	tesla	UNITSONT	UO:0000228	Pseudo continuous arterial spin labeled (pCASL) image Acquisition	gradient-echo echo-planar imaging (EPI)	4000	millisecond	UNITSONT	UO:0000028	12	millisecond	UNITSONT	UO:0000028					3.125x3.125x6	millimeter	UNITSONT	UO:0000016	64x64x24	millimeter	UNITSONT	UO:0000016						1.5	second	UNITSONT	UO:0000010	1.2	second	UNITSONT	UO:0000010	330	second	UNITSONT	UO:0000010	PEDS030_20121212_Pseudo continuous arterial spin labeled (pCASL) image Acquisition	20121212	PEDS030/20121212/PCASL/PEDS030_20121212_pcasl_1.nii.gz
PEDS031	Magnetic Resonance Imaging	Siemens 3T TIM Trio	Siemens	3	tesla	UNITSONT	UO:0000228	Pseudo continuous arterial spin labeled (pCASL) image Acquisition	gradient-echo echo-planar imaging (EPI)	4000	millisecond	UNITSONT	UO:0000028	12	millisecond	UNITSONT	UO:0000028					3.125x3.125x6	millimeter	UNITSONT	UO:0000016	64x64x24	millimeter	UNITSONT	UO:0000016						1.5	second	UNITSONT	UO:0000010	1.2	second	UNITSONT	UO:0000010	330	second	UNITSONT	UO:0000010	PEDS031_20101116_Pseudo continuous arterial spin labeled (pCASL) image Acquisition	20101116	PEDS031/20101116/PCASL/PEDS031_20101116_pcasl_1.nii.gz
PEDS031	Magnetic Resonance Imaging	Siemens 3T TIM Trio	Siemens	3	tesla	UNITSONT	UO:0000228	Pseudo continuous arterial spin labeled (pCASL) image Acquisition	gradient-echo echo-planar imaging (EPI)	4000	millisecond	UNITSONT	UO:0000028	12	millisecond	UNITSONT	UO:0000028					3.125x3.125x6	millimeter	UNITSONT	UO:0000016	64x64x24	millimeter	UNITSONT	UO:0000016						1.5	second	UNITSONT	UO:0000010	1.2	second	UNITSONT	UO:0000010	330	second	UNITSONT	UO:0000010	PEDS031_20121107_Pseudo continuous arterial spin labeled (pCASL) image Acquisition	20121107	PEDS031/20121107/PCASL/PEDS031_20121107_pcasl_1.nii.gz
PEDS032	Magnetic Resonance Imaging	Siemens 3T TIM Trio	Siemens	3	tesla	UNITSONT	UO:0000228	Pseudo continuous arterial spin labeled (pCASL) image Acquisition	gradient-echo echo-planar imaging (EPI)	4000	millisecond	UNITSONT	UO:0000028	12	millisecond	UNITSONT	UO:0000028					3.125x3.125x6	millimeter	UNITSONT	UO:0000016	64x64x24	millimeter	UNITSONT	UO:0000016						1.5	second	UNITSONT	UO:0000010	1.2	second	UNITSONT	UO:0000010	330	second	UNITSONT	UO:0000010	PEDS032_20101116_Pseudo continuous arterial spin labeled (pCASL) image Acquisition	20101116	PEDS032/20101116/PCASL/PEDS032_20101116_pcasl_1.nii.gz
PEDS033	Magnetic Resonance Imaging	Siemens 3T TIM Trio	Siemens	3	tesla	UNITSONT	UO:0000228	Pseudo continuous arterial spin labeled (pCASL) image Acquisition	gradient-echo echo-planar imaging (EPI)	4000	millisecond	UNITSONT	UO:0000028	12	millisecond	UNITSONT	UO:0000028					3.125x3.125x6	millimeter	UNITSONT	UO:0000016	64x64x24	millimeter	UNITSONT	UO:0000016						1.5	second	UNITSONT	UO:0000010	1.2	second	UNITSONT	UO:0000010	330	second	UNITSONT	UO:0000010	PEDS033_20101120_Pseudo continuous arterial spin labeled (pCASL) image Acquisition	20101120	PEDS033/20101120/PCASL/PEDS033_20101120_pcasl_1.nii.gz
PEDS034	Magnetic Resonance Imaging	Siemens 3T TIM Trio	Siemens	3	tesla	UNITSONT	UO:0000228	Pseudo continuous arterial spin labeled (pCASL) image Acquisition	gradient-echo echo-planar imaging (EPI)	4000	millisecond	UNITSONT	UO:0000028	12	millisecond	UNITSONT	UO:0000028					3.125x3.125x6	millimeter	UNITSONT	UO:0000016	64x64x24	millimeter	UNITSONT	UO:0000016						1.5	second	UNITSONT	UO:0000010	1.2	second	UNITSONT	UO:0000010	330	second	UNITSONT	UO:0000010	PEDS034_20101209_Pseudo continuous arterial spin labeled (pCASL) image Acquisition	20101209	PEDS034/20101209/PCASL/PEDS034_20101209_pcasl_1.nii.gz
PEDS034	Magnetic Resonance Imaging	Siemens 3T TIM Trio	Siemens	3	tesla	UNITSONT	UO:0000228	Pseudo continuous arterial spin labeled (pCASL) image Acquisition	gradient-echo echo-planar imaging (EPI)	4000	millisecond	UNITSONT	UO:0000028	12	millisecond	UNITSONT	UO:0000028					3.125x3.125x6	millimeter	UNITSONT	UO:0000016	64x64x24	millimeter	UNITSONT	UO:0000016						1.5	second	UNITSONT	UO:0000010	1.2	second	UNITSONT	UO:0000010	330	second	UNITSONT	UO:0000010	PEDS034_20111220_Pseudo continuous arterial spin labeled (pCASL) image Acquisition	20111220	PEDS034/20111220/PCASL/PEDS034_20111220_pcasl_1.nii.gz
PEDS034	Magnetic Resonance Imaging	Siemens 3T TIM Trio	Siemens	3	tesla	UNITSONT	UO:0000228	Pseudo continuous arterial spin labeled (pCASL) image Acquisition	gradient-echo echo-planar imaging (EPI)	4000	millisecond	UNITSONT	UO:0000028	12	millisecond	UNITSONT	UO:0000028					3.125x3.125x6	millimeter	UNITSONT	UO:0000016	64x64x24	millimeter	UNITSONT	UO:0000016						1.5	second	UNITSONT	UO:0000010	1.2	second	UNITSONT	UO:0000010	330	second	UNITSONT	UO:0000010	PEDS034_20121221_Pseudo continuous arterial spin labeled (pCASL) image Acquisition	20121221	PEDS034/20121221/PCASL/PEDS034_20121221_pcasl_1.nii.gz
PEDS035	Magnetic Resonance Imaging	Siemens 3T TIM Trio	Siemens	3	tesla	UNITSONT	UO:0000228	Pseudo continuous arterial spin labeled (pCASL) image Acquisition	gradient-echo echo-planar imaging (EPI)	4000	millisecond	UNITSONT	UO:0000028	12	millisecond	UNITSONT	UO:0000028					3.125x3.125x6	millimeter	UNITSONT	UO:0000016	64x64x24	millimeter	UNITSONT	UO:0000016						1.5	second	UNITSONT	UO:0000010	1.2	second	UNITSONT	UO:0000010	330	second	UNITSONT	UO:0000010	PEDS035_20101221_Pseudo continuous arterial spin labeled (pCASL) image Acquisition	20101221	PEDS035/20101221/PCASL/PEDS035_20101221_pcasl_1.nii.gz
PEDS036	Magnetic Resonance Imaging	Siemens 3T TIM Trio	Siemens	3	tesla	UNITSONT	UO:0000228	Pseudo continuous arterial spin labeled (pCASL) image Acquisition	gradient-echo echo-planar imaging (EPI)	4000	millisecond	UNITSONT	UO:0000028	12	millisecond	UNITSONT	UO:0000028					3.125x3.125x6	millimeter	UNITSONT	UO:0000016	64x64x24	millimeter	UNITSONT	UO:0000016						1.5	second	UNITSONT	UO:0000010	1.2	second	UNITSONT	UO:0000010	330	second	UNITSONT	UO:0000010	PEDS036_20110105_Pseudo continuous arterial spin labeled (pCASL) image Acquisition	20110105	PEDS036/20110105/PCASL/PEDS036_20110105_pcasl_1.nii.gz
PEDS037	Magnetic Resonance Imaging	Siemens 3T TIM Trio	Siemens	3	tesla	UNITSONT	UO:0000228	Pseudo continuous arterial spin labeled (pCASL) image Acquisition	gradient-echo echo-planar imaging (EPI)	4000	millisecond	UNITSONT	UO:0000028	12	millisecond	UNITSONT	UO:0000028					3.125x3.125x6	millimeter	UNITSONT	UO:0000016	64x64x24	millimeter	UNITSONT	UO:0000016						1.5	second	UNITSONT	UO:0000010	1.2	second	UNITSONT	UO:0000010	330	second	UNITSONT	UO:0000010	PEDS037_20110115_Pseudo continuous arterial spin labeled (pCASL) image Acquisition	20110115	PEDS037/20110115/PCASL/PEDS037_20110115_pcasl_1.nii.gz
PEDS038	Magnetic Resonance Imaging	Siemens 3T TIM Trio	Siemens	3	tesla	UNITSONT	UO:0000228	Pseudo continuous arterial spin labeled (pCASL) image Acquisition	gradient-echo echo-planar imaging (EPI)	4000	millisecond	UNITSONT	UO:0000028	12	millisecond	UNITSONT	UO:0000028					3.125x3.125x6	millimeter	UNITSONT	UO:0000016	64x64x24	millimeter	UNITSONT	UO:0000016						1.5	second	UNITSONT	UO:0000010	1.2	second	UNITSONT	UO:0000010	330	second	UNITSONT	UO:0000010	PEDS038_20110115_Pseudo continuous arterial spin labeled (pCASL) image Acquisition	20110115	PEDS038/20110115/PCASL/PEDS038_20110115_pcasl_1.nii.gz
PEDS038	Magnetic Resonance Imaging	Siemens 3T TIM Trio	Siemens	3	tesla	UNITSONT	UO:0000228	Pseudo continuous arterial spin labeled (pCASL) image Acquisition	gradient-echo echo-planar imaging (EPI)	4000	millisecond	UNITSONT	UO:0000028	12	millisecond	UNITSONT	UO:0000028					3.125x3.125x6	millimeter	UNITSONT	UO:0000016	64x64x24	millimeter	UNITSONT	UO:0000016						1.5	second	UNITSONT	UO:0000010	1.2	second	UNITSONT	UO:0000010	330	second	UNITSONT	UO:0000010	PEDS038_20120204_Pseudo continuous arterial spin labeled (pCASL) image Acquisition	20120204	PEDS038/20120204/PCASL/PEDS038_20120204_pcasl_1.nii.gz
PEDS038	Magnetic Resonance Imaging	Siemens 3T TIM Trio	Siemens	3	tesla	UNITSONT	UO:0000228	Pseudo continuous arterial spin labeled (pCASL) image Acquisition	gradient-echo echo-planar imaging (EPI)	4000	millisecond	UNITSONT	UO:0000028	12	millisecond	UNITSONT	UO:0000028					3.125x3.125x6	millimeter	UNITSONT	UO:0000016	64x64x24	millimeter	UNITSONT	UO:0000016						1.5	second	UNITSONT	UO:0000010	1.2	second	UNITSONT	UO:0000010	330	second	UNITSONT	UO:0000010	PEDS038_20130111_Pseudo continuous arterial spin labeled (pCASL) image Acquisition	20130111	PEDS038/20130111/PCASL/PEDS038_20130111_pcasl_1.nii.gz
PEDS039	Magnetic Resonance Imaging	Siemens 3T TIM Trio	Siemens	3	tesla	UNITSONT	UO:0000228	Pseudo continuous arterial spin labeled (pCASL) image Acquisition	gradient-echo echo-planar imaging (EPI)	4000	millisecond	UNITSONT	UO:0000028	12	millisecond	UNITSONT	UO:0000028					3.125x3.125x6	millimeter	UNITSONT	UO:0000016	64x64x24	millimeter	UNITSONT	UO:0000016						1.5	second	UNITSONT	UO:0000010	1.2	second	UNITSONT	UO:0000010	330	second	UNITSONT	UO:0000010	PEDS039_20110121_Pseudo continuous arterial spin labeled (pCASL) image Acquisition	20110121	PEDS039/20110121/PCASL/PEDS039_20110121_pcasl_1.nii.gz
PEDS039	Magnetic Resonance Imaging	Siemens 3T TIM Trio	Siemens	3	tesla	UNITSONT	UO:0000228	Pseudo continuous arterial spin labeled (pCASL) image Acquisition	gradient-echo echo-planar imaging (EPI)	4000	millisecond	UNITSONT	UO:0000028	12	millisecond	UNITSONT	UO:0000028					3.125x3.125x6	millimeter	UNITSONT	UO:0000016	64x64x24	millimeter	UNITSONT	UO:0000016						1.5	second	UNITSONT	UO:0000010	1.2	second	UNITSONT	UO:0000010	330	second	UNITSONT	UO:0000010	PEDS039_20120120_Pseudo continuous arterial spin labeled (pCASL) image Acquisition	20120120	PEDS039/20120120/PCASL/PEDS039_20120120_pcasl_1.nii.gz
PEDS039	Magnetic Resonance Imaging	Siemens 3T TIM Trio	Siemens	3	tesla	UNITSONT	UO:0000228	Pseudo continuous arterial spin labeled (pCASL) image Acquisition	gradient-echo echo-planar imaging (EPI)	4000	millisecond	UNITSONT	UO:0000028	12	millisecond	UNITSONT	UO:0000028					3.125x3.125x6	millimeter	UNITSONT	UO:0000016	64x64x24	millimeter	UNITSONT	UO:0000016						1.5	second	UNITSONT	UO:0000010	1.2	second	UNITSONT	UO:0000010	330	second	UNITSONT	UO:0000010	PEDS039_20130122_Pseudo continuous arterial spin labeled (pCASL) image Acquisition	20130122	PEDS039/20130122/PCASL/PEDS039_20130122_pcasl_1.nii.gz
PEDS040	Magnetic Resonance Imaging	Siemens 3T TIM Trio	Siemens	3	tesla	UNITSONT	UO:0000228	Pseudo continuous arterial spin labeled (pCASL) image Acquisition	gradient-echo echo-planar imaging (EPI)	4000	millisecond	UNITSONT	UO:0000028	12	millisecond	UNITSONT	UO:0000028					3.125x3.125x6	millimeter	UNITSONT	UO:0000016	64x64x24	millimeter	UNITSONT	UO:0000016						1.5	second	UNITSONT	UO:0000010	1.2	second	UNITSONT	UO:0000010	330	second	UNITSONT	UO:0000010	PEDS040_20110124_Pseudo continuous arterial spin labeled (pCASL) image Acquisition	20110124	PEDS040/20110124/PCASL/PEDS040_20110124_pcasl_1.nii.gz
PEDS040	Magnetic Resonance Imaging	Siemens 3T TIM Trio	Siemens	3	tesla	UNITSONT	UO:0000228	Pseudo continuous arterial spin labeled (pCASL) image Acquisition	gradient-echo echo-planar imaging (EPI)	4000	millisecond	UNITSONT	UO:0000028	12	millisecond	UNITSONT	UO:0000028					3.125x3.125x6	millimeter	UNITSONT	UO:0000016	64x64x24	millimeter	UNITSONT	UO:0000016						1.5	second	UNITSONT	UO:0000010	1.2	second	UNITSONT	UO:0000010	330	second	UNITSONT	UO:0000010	PEDS040_20120201_Pseudo continuous arterial spin labeled (pCASL) image Acquisition	20120201	PEDS040/20120201/PCASL/PEDS040_20120201_pcasl_1.nii.gz
PEDS040	Magnetic Resonance Imaging	Siemens 3T TIM Trio	Siemens	3	tesla	UNITSONT	UO:0000228	Pseudo continuous arterial spin labeled (pCASL) image Acquisition	gradient-echo echo-planar imaging (EPI)	4000	millisecond	UNITSONT	UO:0000028	12	millisecond	UNITSONT	UO:0000028					3.125x3.125x6	millimeter	UNITSONT	UO:0000016	64x64x24	millimeter	UNITSONT	UO:0000016						1.5	second	UNITSONT	UO:0000010	1.2	second	UNITSONT	UO:0000010	330	second	UNITSONT	UO:0000010	PEDS040_20130129_Pseudo continuous arterial spin labeled (pCASL) image Acquisition	20130129	PEDS040/20130129/PCASL/PEDS040_20130129_pcasl_1.nii.gz
PEDS041	Magnetic Resonance Imaging	Siemens 3T TIM Trio	Siemens	3	tesla	UNITSONT	UO:0000228	Pseudo continuous arterial spin labeled (pCASL) image Acquisition	gradient-echo echo-planar imaging (EPI)	4000	millisecond	UNITSONT	UO:0000028	12	millisecond	UNITSONT	UO:0000028					3.125x3.125x6	millimeter	UNITSONT	UO:0000016	64x64x24	millimeter	UNITSONT	UO:0000016						1.5	second	UNITSONT	UO:0000010	1.2	second	UNITSONT	UO:0000010	330	second	UNITSONT	UO:0000010	PEDS041_20110127_Pseudo continuous arterial spin labeled (pCASL) image Acquisition	20110127	PEDS041/20110127/PCASL/PEDS041_20110127_pcasl_1.nii.gz
PEDS042	Magnetic Resonance Imaging	Siemens 3T TIM Trio	Siemens	3	tesla	UNITSONT	UO:0000228	Pseudo continuous arterial spin labeled (pCASL) image Acquisition	gradient-echo echo-planar imaging (EPI)	4000	millisecond	UNITSONT	UO:0000028	12	millisecond	UNITSONT	UO:0000028					3.125x3.125x6	millimeter	UNITSONT	UO:0000016	64x64x24	millimeter	UNITSONT	UO:0000016						1.5	second	UNITSONT	UO:0000010	1.2	second	UNITSONT	UO:0000010	330	second	UNITSONT	UO:0000010	PEDS042_20110129_Pseudo continuous arterial spin labeled (pCASL) image Acquisition	20110129	PEDS042/20110129/PCASL/PEDS042_20110129_pcasl_1.nii.gz
PEDS043	Magnetic Resonance Imaging	Siemens 3T TIM Trio	Siemens	3	tesla	UNITSONT	UO:0000228	Pseudo continuous arterial spin labeled (pCASL) image Acquisition	gradient-echo echo-planar imaging (EPI)	4000	millisecond	UNITSONT	UO:0000028	12	millisecond	UNITSONT	UO:0000028					3.125x3.125x6	millimeter	UNITSONT	UO:0000016	64x64x24	millimeter	UNITSONT	UO:0000016						1.5	second	UNITSONT	UO:0000010	1.2	second	UNITSONT	UO:0000010	330	second	UNITSONT	UO:0000010	PEDS043_20110201_Pseudo continuous arterial spin labeled (pCASL) image Acquisition	20110201	PEDS043/20110201/PCASL/PEDS043_20110201_pcasl_1.nii.gz
PEDS043	Magnetic Resonance Imaging	Siemens 3T TIM Trio	Siemens	3	tesla	UNITSONT	UO:0000228	Pseudo continuous arterial spin labeled (pCASL) image Acquisition	gradient-echo echo-planar imaging (EPI)	4000	millisecond	UNITSONT	UO:0000028	12	millisecond	UNITSONT	UO:0000028					3.125x3.125x6	millimeter	UNITSONT	UO:0000016	64x64x24	millimeter	UNITSONT	UO:0000016						1.5	second	UNITSONT	UO:0000010	1.2	second	UNITSONT	UO:0000010	330	second	UNITSONT	UO:0000010	PEDS043_20120207_Pseudo continuous arterial spin labeled (pCASL) image Acquisition	20120207	PEDS043/20120207/PCASL/PEDS043_20120207_pcasl_1.nii.gz
PEDS043	Magnetic Resonance Imaging	Siemens 3T TIM Trio	Siemens	3	tesla	UNITSONT	UO:0000228	Pseudo continuous arterial spin labeled (pCASL) image Acquisition	gradient-echo echo-planar imaging (EPI)	4000	millisecond	UNITSONT	UO:0000028	12	millisecond	UNITSONT	UO:0000028					3.125x3.125x6	millimeter	UNITSONT	UO:0000016	64x64x24	millimeter	UNITSONT	UO:0000016						1.5	second	UNITSONT	UO:0000010	1.2	second	UNITSONT	UO:0000010	330	second	UNITSONT	UO:0000010	PEDS043_20130204_Pseudo continuous arterial spin labeled (pCASL) image Acquisition	20130204	PEDS043/20130204/PCASL/PEDS043_20130204_pcasl_1.nii.gz
PEDS044	Magnetic Resonance Imaging	Siemens 3T TIM Trio	Siemens	3	tesla	UNITSONT	UO:0000228	Pseudo continuous arterial spin labeled (pCASL) image Acquisition	gradient-echo echo-planar imaging (EPI)	4000	millisecond	UNITSONT	UO:0000028	12	millisecond	UNITSONT	UO:0000028					3.125x3.125x6	millimeter	UNITSONT	UO:0000016	64x64x24	millimeter	UNITSONT	UO:0000016						1.5	second	UNITSONT	UO:0000010	1.2	second	UNITSONT	UO:0000010	330	second	UNITSONT	UO:0000010	PEDS044_20110202_Pseudo continuous arterial spin labeled (pCASL) image Acquisition	20110202	PEDS044/20110202/PCASL/PEDS044_20110202_pcasl_1.nii.gz
PEDS045	Magnetic Resonance Imaging	Siemens 3T TIM Trio	Siemens	3	tesla	UNITSONT	UO:0000228	Pseudo continuous arterial spin labeled (pCASL) image Acquisition	gradient-echo echo-planar imaging (EPI)	4000	millisecond	UNITSONT	UO:0000028	12	millisecond	UNITSONT	UO:0000028					3.125x3.125x6	millimeter	UNITSONT	UO:0000016	64x64x24	millimeter	UNITSONT	UO:0000016						1.5	second	UNITSONT	UO:0000010	1.2	second	UNITSONT	UO:0000010	330	second	UNITSONT	UO:0000010	PEDS045_20110208_Pseudo continuous arterial spin labeled (pCASL) image Acquisition	20110208	PEDS045/20110208/PCASL/PEDS045_20110208_pcasl_1.nii.gz
PEDS046	Magnetic Resonance Imaging	Siemens 3T TIM Trio	Siemens	3	tesla	UNITSONT	UO:0000228	Pseudo continuous arterial spin labeled (pCASL) image Acquisition	gradient-echo echo-planar imaging (EPI)	4000	millisecond	UNITSONT	UO:0000028	12	millisecond	UNITSONT	UO:0000028					3.125x3.125x6	millimeter	UNITSONT	UO:0000016	64x64x24	millimeter	UNITSONT	UO:0000016						1.5	second	UNITSONT	UO:0000010	1.2	second	UNITSONT	UO:0000010	330	second	UNITSONT	UO:0000010	PEDS046_20110211_Pseudo continuous arterial spin labeled (pCASL) image Acquisition	20110211	PEDS046/20110211/PCASL/PEDS046_20110211_pcasl_1.nii.gz
PEDS046	Magnetic Resonance Imaging	Siemens 3T TIM Trio	Siemens	3	tesla	UNITSONT	UO:0000228	Pseudo continuous arterial spin labeled (pCASL) image Acquisition	gradient-echo echo-planar imaging (EPI)	4000	millisecond	UNITSONT	UO:0000028	12	millisecond	UNITSONT	UO:0000028					3.125x3.125x6	millimeter	UNITSONT	UO:0000016	64x64x24	millimeter	UNITSONT	UO:0000016						1.5	second	UNITSONT	UO:0000010	1.2	second	UNITSONT	UO:0000010	330	second	UNITSONT	UO:0000010	PEDS046_20120324_Pseudo continuous arterial spin labeled (pCASL) image Acquisition	20120324	PEDS046/20120324/PCASL/PEDS046_20120324_pcasl_1.nii.gz
PEDS047	Magnetic Resonance Imaging	Siemens 3T TIM Trio	Siemens	3	tesla	UNITSONT	UO:0000228	Pseudo continuous arterial spin labeled (pCASL) image Acquisition	gradient-echo echo-planar imaging (EPI)	4000	millisecond	UNITSONT	UO:0000028	12	millisecond	UNITSONT	UO:0000028					3.125x3.125x6	millimeter	UNITSONT	UO:0000016	64x64x24	millimeter	UNITSONT	UO:0000016						1.5	second	UNITSONT	UO:0000010	1.2	second	UNITSONT	UO:0000010	330	second	UNITSONT	UO:0000010	PEDS047_20110214_Pseudo continuous arterial spin labeled (pCASL) image Acquisition	20110214	PEDS047/20110214/PCASL/PEDS047_20110214_pcasl_1.nii.gz
PEDS048	Magnetic Resonance Imaging	Siemens 3T TIM Trio	Siemens	3	tesla	UNITSONT	UO:0000228	Pseudo continuous arterial spin labeled (pCASL) image Acquisition	gradient-echo echo-planar imaging (EPI)	4000	millisecond	UNITSONT	UO:0000028	12	millisecond	UNITSONT	UO:0000028					3.125x3.125x6	millimeter	UNITSONT	UO:0000016	64x64x24	millimeter	UNITSONT	UO:0000016						1.5	second	UNITSONT	UO:0000010	1.2	second	UNITSONT	UO:0000010	330	second	UNITSONT	UO:0000010	PEDS048_20110217_Pseudo continuous arterial spin labeled (pCASL) image Acquisition	20110217	PEDS048/20110217/PCASL/PEDS048_20110217_pcasl_1.nii.gz
PEDS049	Magnetic Resonance Imaging	Siemens 3T TIM Trio	Siemens	3	tesla	UNITSONT	UO:0000228	Pseudo continuous arterial spin labeled (pCASL) image Acquisition	gradient-echo echo-planar imaging (EPI)	4000	millisecond	UNITSONT	UO:0000028	12	millisecond	UNITSONT	UO:0000028					3.125x3.125x6	millimeter	UNITSONT	UO:0000016	64x64x24	millimeter	UNITSONT	UO:0000016						1.5	second	UNITSONT	UO:0000010	1.2	second	UNITSONT	UO:0000010	330	second	UNITSONT	UO:0000010	PEDS049_20110217_Pseudo continuous arterial spin labeled (pCASL) image Acquisition	20110217	PEDS049/20110217/PCASL/PEDS049_20110217_pcasl_1.nii.gz
PEDS049	Magnetic Resonance Imaging	Siemens 3T TIM Trio	Siemens	3	tesla	UNITSONT	UO:0000228	Pseudo continuous arterial spin labeled (pCASL) image Acquisition	gradient-echo echo-planar imaging (EPI)	4000	millisecond	UNITSONT	UO:0000028	12	millisecond	UNITSONT	UO:0000028					3.125x3.125x6	millimeter	UNITSONT	UO:0000016	64x64x24	millimeter	UNITSONT	UO:0000016						1.5	second	UNITSONT	UO:0000010	1.2	second	UNITSONT	UO:0000010	330	second	UNITSONT	UO:0000010	PEDS049_20120301_Pseudo continuous arterial spin labeled (pCASL) image Acquisition	20120301	PEDS049/20120301/PCASL/PEDS049_20120301_pcasl_1.nii.gz
PEDS050	Magnetic Resonance Imaging	Siemens 3T TIM Trio	Siemens	3	tesla	UNITSONT	UO:0000228	Pseudo continuous arterial spin labeled (pCASL) image Acquisition	gradient-echo echo-planar imaging (EPI)	4000	millisecond	UNITSONT	UO:0000028	12	millisecond	UNITSONT	UO:0000028					3.125x3.125x6	millimeter	UNITSONT	UO:0000016	64x64x24	millimeter	UNITSONT	UO:0000016						1.5	second	UNITSONT	UO:0000010	1.2	second	UNITSONT	UO:0000010	330	second	UNITSONT	UO:0000010	PEDS050_20110223_Pseudo continuous arterial spin labeled (pCASL) image Acquisition	20110223	PEDS050/20110223/PCASL/PEDS050_20110223_pcasl_1.nii.gz
PEDS051	Magnetic Resonance Imaging	Siemens 3T TIM Trio	Siemens	3	tesla	UNITSONT	UO:0000228	Pseudo continuous arterial spin labeled (pCASL) image Acquisition	gradient-echo echo-planar imaging (EPI)	4000	millisecond	UNITSONT	UO:0000028	12	millisecond	UNITSONT	UO:0000028					3.125x3.125x6	millimeter	UNITSONT	UO:0000016	64x64x24	millimeter	UNITSONT	UO:0000016						1.5	second	UNITSONT	UO:0000010	1.2	second	UNITSONT	UO:0000010	330	second	UNITSONT	UO:0000010	PEDS051_20110224_Pseudo continuous arterial spin labeled (pCASL) image Acquisition	20110224	PEDS051/20110224/PCASL/PEDS051_20110224_pcasl_1.nii.gz
PEDS052	Magnetic Resonance Imaging	Siemens 3T TIM Trio	Siemens	3	tesla	UNITSONT	UO:0000228	Pseudo continuous arterial spin labeled (pCASL) image Acquisition	gradient-echo echo-planar imaging (EPI)	4000	millisecond	UNITSONT	UO:0000028	12	millisecond	UNITSONT	UO:0000028					3.125x3.125x6	millimeter	UNITSONT	UO:0000016	64x64x24	millimeter	UNITSONT	UO:0000016						1.5	second	UNITSONT	UO:0000010	1.2	second	UNITSONT	UO:0000010	330	second	UNITSONT	UO:0000010	PEDS052_20110301_Pseudo continuous arterial spin labeled (pCASL) image Acquisition	20110301	PEDS052/20110301/PCASL/PEDS052_20110301_pcasl_1.nii.gz
PEDS053	Magnetic Resonance Imaging	Siemens 3T TIM Trio	Siemens	3	tesla	UNITSONT	UO:0000228	Pseudo continuous arterial spin labeled (pCASL) image Acquisition	gradient-echo echo-planar imaging (EPI)	4000	millisecond	UNITSONT	UO:0000028	12	millisecond	UNITSONT	UO:0000028					3.125x3.125x6	millimeter	UNITSONT	UO:0000016	64x64x24	millimeter	UNITSONT	UO:0000016						1.5	second	UNITSONT	UO:0000010	1.2	second	UNITSONT	UO:0000010	330	second	UNITSONT	UO:0000010	PEDS053_20110308_Pseudo continuous arterial spin labeled (pCASL) image Acquisition	20110308	PEDS053/20110308/PCASL/PEDS053_20110308_pcasl_1.nii.gz
PEDS053	Magnetic Resonance Imaging	Siemens 3T TIM Trio	Siemens	3	tesla	UNITSONT	UO:0000228	Pseudo continuous arterial spin labeled (pCASL) image Acquisition	gradient-echo echo-planar imaging (EPI)	4000	millisecond	UNITSONT	UO:0000028	12	millisecond	UNITSONT	UO:0000028					3.125x3.125x6	millimeter	UNITSONT	UO:0000016	64x64x24	millimeter	UNITSONT	UO:0000016						1.5	second	UNITSONT	UO:0000010	1.2	second	UNITSONT	UO:0000010	330	second	UNITSONT	UO:0000010	PEDS053_20120316_Pseudo continuous arterial spin labeled (pCASL) image Acquisition	20120316	PEDS053/20120316/PCASL/PEDS053_20120316_pcasl_1.nii.gz
PEDS053	Magnetic Resonance Imaging	Siemens 3T TIM Trio	Siemens	3	tesla	UNITSONT	UO:0000228	Pseudo continuous arterial spin labeled (pCASL) image Acquisition	gradient-echo echo-planar imaging (EPI)	4000	millisecond	UNITSONT	UO:0000028	12	millisecond	UNITSONT	UO:0000028					3.125x3.125x6	millimeter	UNITSONT	UO:0000016	64x64x24	millimeter	UNITSONT	UO:0000016						1.5	second	UNITSONT	UO:0000010	1.2	second	UNITSONT	UO:0000010	330	second	UNITSONT	UO:0000010	PEDS053_20130311_Pseudo continuous arterial spin labeled (pCASL) image Acquisition	20130311	PEDS053/20130311/PCASL/PEDS053_20130311_pcasl_1.nii.gz
PEDS054	Magnetic Resonance Imaging	Siemens 3T TIM Trio	Siemens	3	tesla	UNITSONT	UO:0000228	Pseudo continuous arterial spin labeled (pCASL) image Acquisition	gradient-echo echo-planar imaging (EPI)	4000	millisecond	UNITSONT	UO:0000028	12	millisecond	UNITSONT	UO:0000028					3.125x3.125x6	millimeter	UNITSONT	UO:0000016	64x64x24	millimeter	UNITSONT	UO:0000016						1.5	second	UNITSONT	UO:0000010	1.2	second	UNITSONT	UO:0000010	330	second	UNITSONT	UO:0000010	PEDS054_20110310_Pseudo continuous arterial spin labeled (pCASL) image Acquisition	20110310	PEDS054/20110310/PCASL/PEDS054_20110310_pcasl_1.nii.gz
PEDS055	Magnetic Resonance Imaging	Siemens 3T TIM Trio	Siemens	3	tesla	UNITSONT	UO:0000228	Pseudo continuous arterial spin labeled (pCASL) image Acquisition	gradient-echo echo-planar imaging (EPI)	4000	millisecond	UNITSONT	UO:0000028	12	millisecond	UNITSONT	UO:0000028					3.125x3.125x6	millimeter	UNITSONT	UO:0000016	64x64x24	millimeter	UNITSONT	UO:0000016						1.5	second	UNITSONT	UO:0000010	1.2	second	UNITSONT	UO:0000010	330	second	UNITSONT	UO:0000010	PEDS055_20110311_Pseudo continuous arterial spin labeled (pCASL) image Acquisition	20110311	PEDS055/20110311/PCASL/PEDS055_20110311_pcasl_1.nii.gz
PEDS056	Magnetic Resonance Imaging	Siemens 3T TIM Trio	Siemens	3	tesla	UNITSONT	UO:0000228	Pseudo continuous arterial spin labeled (pCASL) image Acquisition	gradient-echo echo-planar imaging (EPI)	4000	millisecond	UNITSONT	UO:0000028	12	millisecond	UNITSONT	UO:0000028					3.125x3.125x6	millimeter	UNITSONT	UO:0000016	64x64x24	millimeter	UNITSONT	UO:0000016						1.5	second	UNITSONT	UO:0000010	1.2	second	UNITSONT	UO:0000010	330	second	UNITSONT	UO:0000010	PEDS056_20110318_Pseudo continuous arterial spin labeled (pCASL) image Acquisition	20110318	PEDS056/20110318/PCASL/PEDS056_20110318_pcasl_1.nii.gz
PEDS056	Magnetic Resonance Imaging	Siemens 3T TIM Trio	Siemens	3	tesla	UNITSONT	UO:0000228	Pseudo continuous arterial spin labeled (pCASL) image Acquisition	gradient-echo echo-planar imaging (EPI)	4000	millisecond	UNITSONT	UO:0000028	12	millisecond	UNITSONT	UO:0000028					3.125x3.125x6	millimeter	UNITSONT	UO:0000016	64x64x24	millimeter	UNITSONT	UO:0000016						1.5	second	UNITSONT	UO:0000010	1.2	second	UNITSONT	UO:0000010	330	second	UNITSONT	UO:0000010	PEDS056_20120331_Pseudo continuous arterial spin labeled (pCASL) image Acquisition	20120331	PEDS056/20120331/PCASL/PEDS056_20120331_pcasl_1.nii.gz
PEDS056	Magnetic Resonance Imaging	Siemens 3T TIM Trio	Siemens	3	tesla	UNITSONT	UO:0000228	Pseudo continuous arterial spin labeled (pCASL) image Acquisition	gradient-echo echo-planar imaging (EPI)	4000	millisecond	UNITSONT	UO:0000028	12	millisecond	UNITSONT	UO:0000028					3.125x3.125x6	millimeter	UNITSONT	UO:0000016	64x64x24	millimeter	UNITSONT	UO:0000016						1.5	second	UNITSONT	UO:0000010	1.2	second	UNITSONT	UO:0000010	330	second	UNITSONT	UO:0000010	PEDS056_20130308_Pseudo continuous arterial spin labeled (pCASL) image Acquisition	20130308	PEDS056/20130308/PCASL/PEDS056_20130308_pcasl_1.nii.gz
PEDS057	Magnetic Resonance Imaging	Siemens 3T TIM Trio	Siemens	3	tesla	UNITSONT	UO:0000228	Pseudo continuous arterial spin labeled (pCASL) image Acquisition	gradient-echo echo-planar imaging (EPI)	4000	millisecond	UNITSONT	UO:0000028	12	millisecond	UNITSONT	UO:0000028					3.125x3.125x6	millimeter	UNITSONT	UO:0000016	64x64x24	millimeter	UNITSONT	UO:0000016						1.5	second	UNITSONT	UO:0000010	1.2	second	UNITSONT	UO:0000010	330	second	UNITSONT	UO:0000010	PEDS057_20110322_Pseudo continuous arterial spin labeled (pCASL) image Acquisition	20110322	PEDS057/20110322/PCASL/PEDS057_20110322_pcasl_1.nii.gz
PEDS058	Magnetic Resonance Imaging	Siemens 3T TIM Trio	Siemens	3	tesla	UNITSONT	UO:0000228	Pseudo continuous arterial spin labeled (pCASL) image Acquisition	gradient-echo echo-planar imaging (EPI)	4000	millisecond	UNITSONT	UO:0000028	12	millisecond	UNITSONT	UO:0000028					3.125x3.125x6	millimeter	UNITSONT	UO:0000016	64x64x24	millimeter	UNITSONT	UO:0000016						1.5	second	UNITSONT	UO:0000010	1.2	second	UNITSONT	UO:0000010	330	second	UNITSONT	UO:0000010	PEDS058_20110418_Pseudo continuous arterial spin labeled (pCASL) image Acquisition	20110418	PEDS058/20110418/PCASL/PEDS058_20110418_pcasl_1.nii.gz
PEDS059	Magnetic Resonance Imaging	Siemens 3T TIM Trio	Siemens	3	tesla	UNITSONT	UO:0000228	Pseudo continuous arterial spin labeled (pCASL) image Acquisition	gradient-echo echo-planar imaging (EPI)	4000	millisecond	UNITSONT	UO:0000028	12	millisecond	UNITSONT	UO:0000028					3.125x3.125x6	millimeter	UNITSONT	UO:0000016	64x64x24	millimeter	UNITSONT	UO:0000016						1.5	second	UNITSONT	UO:0000010	1.2	second	UNITSONT	UO:0000010	330	second	UNITSONT	UO:0000010	PEDS059_20110420_Pseudo continuous arterial spin labeled (pCASL) image Acquisition	20110420	PEDS059/20110420/PCASL/PEDS059_20110420_pcasl_1.nii.gz
PEDS059	Magnetic Resonance Imaging	Siemens 3T TIM Trio	Siemens	3	tesla	UNITSONT	UO:0000228	Pseudo continuous arterial spin labeled (pCASL) image Acquisition	gradient-echo echo-planar imaging (EPI)	4000	millisecond	UNITSONT	UO:0000028	12	millisecond	UNITSONT	UO:0000028					3.125x3.125x6	millimeter	UNITSONT	UO:0000016	64x64x24	millimeter	UNITSONT	UO:0000016						1.5	second	UNITSONT	UO:0000010	1.2	second	UNITSONT	UO:0000010	330	second	UNITSONT	UO:0000010	PEDS059_20120712_Pseudo continuous arterial spin labeled (pCASL) image Acquisition	20120712	PEDS059/20120712/PCASL/PEDS059_20120712_pcasl_1.nii.gz
PEDS060	Magnetic Resonance Imaging	Siemens 3T TIM Trio	Siemens	3	tesla	UNITSONT	UO:0000228	Pseudo continuous arterial spin labeled (pCASL) image Acquisition	gradient-echo echo-planar imaging (EPI)	4000	millisecond	UNITSONT	UO:0000028	12	millisecond	UNITSONT	UO:0000028					3.125x3.125x6	millimeter	UNITSONT	UO:0000016	64x64x24	millimeter	UNITSONT	UO:0000016						1.5	second	UNITSONT	UO:0000010	1.2	second	UNITSONT	UO:0000010	330	second	UNITSONT	UO:0000010	PEDS060_20110604_Pseudo continuous arterial spin labeled (pCASL) image Acquisition	20110604	PEDS060/20110604/PCASL/PEDS060_20110604_pcasl_1.nii.gz
PEDS061	Magnetic Resonance Imaging	Siemens 3T TIM Trio	Siemens	3	tesla	UNITSONT	UO:0000228	Pseudo continuous arterial spin labeled (pCASL) image Acquisition	gradient-echo echo-planar imaging (EPI)	4000	millisecond	UNITSONT	UO:0000028	12	millisecond	UNITSONT	UO:0000028					3.125x3.125x6	millimeter	UNITSONT	UO:0000016	64x64x24	millimeter	UNITSONT	UO:0000016						1.5	second	UNITSONT	UO:0000010	1.2	second	UNITSONT	UO:0000010	330	second	UNITSONT	UO:0000010	PEDS061_20110604_Pseudo continuous arterial spin labeled (pCASL) image Acquisition	20110604	PEDS061/20110604/PCASL/PEDS061_20110604_pcasl_1.nii.gz
PEDS062	Magnetic Resonance Imaging	Siemens 3T TIM Trio	Siemens	3	tesla	UNITSONT	UO:0000228	Pseudo continuous arterial spin labeled (pCASL) image Acquisition	gradient-echo echo-planar imaging (EPI)	4000	millisecond	UNITSONT	UO:0000028	12	millisecond	UNITSONT	UO:0000028					3.125x3.125x6	millimeter	UNITSONT	UO:0000016	64x64x24	millimeter	UNITSONT	UO:0000016						1.5	second	UNITSONT	UO:0000010	1.2	second	UNITSONT	UO:0000010	330	second	UNITSONT	UO:0000010	PEDS062_20110609_Pseudo continuous arterial spin labeled (pCASL) image Acquisition	20110609	PEDS062/20110609/PCASL/PEDS062_20110609_pcasl_1.nii.gz
PEDS062	Magnetic Resonance Imaging	Siemens 3T TIM Trio	Siemens	3	tesla	UNITSONT	UO:0000228	Pseudo continuous arterial spin labeled (pCASL) image Acquisition	gradient-echo echo-planar imaging (EPI)	4000	millisecond	UNITSONT	UO:0000028	12	millisecond	UNITSONT	UO:0000028					3.125x3.125x6	millimeter	UNITSONT	UO:0000016	64x64x24	millimeter	UNITSONT	UO:0000016						1.5	second	UNITSONT	UO:0000010	1.2	second	UNITSONT	UO:0000010	330	second	UNITSONT	UO:0000010	PEDS062_20110610_Pseudo continuous arterial spin labeled (pCASL) image Acquisition	20110610	PEDS062/20110610/PCASL/PEDS062_20110610_pcasl_1.nii.gz
PEDS064	Magnetic Resonance Imaging	Siemens 3T TIM Trio	Siemens	3	tesla	UNITSONT	UO:0000228	Pseudo continuous arterial spin labeled (pCASL) image Acquisition	gradient-echo echo-planar imaging (EPI)	4000	millisecond	UNITSONT	UO:0000028	12	millisecond	UNITSONT	UO:0000028					3.125x3.125x6	millimeter	UNITSONT	UO:0000016	64x64x24	millimeter	UNITSONT	UO:0000016						1.5	second	UNITSONT	UO:0000010	1.2	second	UNITSONT	UO:0000010	330	second	UNITSONT	UO:0000010	PEDS064_20110615_Pseudo continuous arterial spin labeled (pCASL) image Acquisition	20110615	PEDS064/20110615/PCASL/PEDS064_20110615_pcasl_1.nii.gz
PEDS065	Magnetic Resonance Imaging	Siemens 3T TIM Trio	Siemens	3	tesla	UNITSONT	UO:0000228	Pseudo continuous arterial spin labeled (pCASL) image Acquisition	gradient-echo echo-planar imaging (EPI)	4000	millisecond	UNITSONT	UO:0000028	12	millisecond	UNITSONT	UO:0000028					3.125x3.125x6	millimeter	UNITSONT	UO:0000016	64x64x24	millimeter	UNITSONT	UO:0000016						1.5	second	UNITSONT	UO:0000010	1.2	second	UNITSONT	UO:0000010	330	second	UNITSONT	UO:0000010	PEDS065_20110621_Pseudo continuous arterial spin labeled (pCASL) image Acquisition	20110621	PEDS065/20110621/PCASL/PEDS065_20110621_pcasl_1.nii.gz
PEDS066	Magnetic Resonance Imaging	Siemens 3T TIM Trio	Siemens	3	tesla	UNITSONT	UO:0000228	Pseudo continuous arterial spin labeled (pCASL) image Acquisition	gradient-echo echo-planar imaging (EPI)	4000	millisecond	UNITSONT	UO:0000028	12	millisecond	UNITSONT	UO:0000028					3.125x3.125x6	millimeter	UNITSONT	UO:0000016	64x64x24	millimeter	UNITSONT	UO:0000016						1.5	second	UNITSONT	UO:0000010	1.2	second	UNITSONT	UO:0000010	330	second	UNITSONT	UO:0000010	PEDS066_20110627_Pseudo continuous arterial spin labeled (pCASL) image Acquisition	20110627	PEDS066/20110627/PCASL/PEDS066_20110627_pcasl_1.nii.gz
PEDS066	Magnetic Resonance Imaging	Siemens 3T TIM Trio	Siemens	3	tesla	UNITSONT	UO:0000228	Pseudo continuous arterial spin labeled (pCASL) image Acquisition	gradient-echo echo-planar imaging (EPI)	4000	millisecond	UNITSONT	UO:0000028	12	millisecond	UNITSONT	UO:0000028					3.125x3.125x6	millimeter	UNITSONT	UO:0000016	64x64x24	millimeter	UNITSONT	UO:0000016						1.5	second	UNITSONT	UO:0000010	1.2	second	UNITSONT	UO:0000010	330	second	UNITSONT	UO:0000010	PEDS066_20120711_Pseudo continuous arterial spin labeled (pCASL) image Acquisition	20120711	PEDS066/20120711/PCASL/PEDS066_20120711_pcasl_1.nii.gz
PEDS066	Magnetic Resonance Imaging	Siemens 3T TIM Trio	Siemens	3	tesla	UNITSONT	UO:0000228	Pseudo continuous arterial spin labeled (pCASL) image Acquisition	gradient-echo echo-planar imaging (EPI)	4000	millisecond	UNITSONT	UO:0000028	12	millisecond	UNITSONT	UO:0000028					3.125x3.125x6	millimeter	UNITSONT	UO:0000016	64x64x24	millimeter	UNITSONT	UO:0000016						1.5	second	UNITSONT	UO:0000010	1.2	second	UNITSONT	UO:0000010	330	second	UNITSONT	UO:0000010	PEDS066_20130724_Pseudo continuous arterial spin labeled (pCASL) image Acquisition	20130724	PEDS066/20130724/PCASL/PEDS066_20130724_pcasl_1.nii.gz
PEDS067	Magnetic Resonance Imaging	Siemens 3T TIM Trio	Siemens	3	tesla	UNITSONT	UO:0000228	Pseudo continuous arterial spin labeled (pCASL) image Acquisition	gradient-echo echo-planar imaging (EPI)	4000	millisecond	UNITSONT	UO:0000028	12	millisecond	UNITSONT	UO:0000028					3.125x3.125x6	millimeter	UNITSONT	UO:0000016	64x64x24	millimeter	UNITSONT	UO:0000016						1.5	second	UNITSONT	UO:0000010	1.2	second	UNITSONT	UO:0000010	330	second	UNITSONT	UO:0000010	PEDS067_20110630_Pseudo continuous arterial spin labeled (pCASL) image Acquisition	20110630	PEDS067/20110630/PCASL/PEDS067_20110630_pcasl_1.nii.gz
PEDS068	Magnetic Resonance Imaging	Siemens 3T TIM Trio	Siemens	3	tesla	UNITSONT	UO:0000228	Pseudo continuous arterial spin labeled (pCASL) image Acquisition	gradient-echo echo-planar imaging (EPI)	4000	millisecond	UNITSONT	UO:0000028	12	millisecond	UNITSONT	UO:0000028					3.125x3.125x6	millimeter	UNITSONT	UO:0000016	64x64x24	millimeter	UNITSONT	UO:0000016						1.5	second	UNITSONT	UO:0000010	1.2	second	UNITSONT	UO:0000010	330	second	UNITSONT	UO:0000010	PEDS068_20110705_Pseudo continuous arterial spin labeled (pCASL) image Acquisition	20110705	PEDS068/20110705/PCASL/PEDS068_20110705_pcasl_1.nii.gz
PEDS069	Magnetic Resonance Imaging	Siemens 3T TIM Trio	Siemens	3	tesla	UNITSONT	UO:0000228	Pseudo continuous arterial spin labeled (pCASL) image Acquisition	gradient-echo echo-planar imaging (EPI)	4000	millisecond	UNITSONT	UO:0000028	12	millisecond	UNITSONT	UO:0000028					3.125x3.125x6	millimeter	UNITSONT	UO:0000016	64x64x24	millimeter	UNITSONT	UO:0000016						1.5	second	UNITSONT	UO:0000010	1.2	second	UNITSONT	UO:0000010	330	second	UNITSONT	UO:0000010	PEDS069_20110707_Pseudo continuous arterial spin labeled (pCASL) image Acquisition	20110707	PEDS069/20110707/PCASL/PEDS069_20110707_pcasl_1.nii.gz
PEDS069	Magnetic Resonance Imaging	Siemens 3T TIM Trio	Siemens	3	tesla	UNITSONT	UO:0000228	Pseudo continuous arterial spin labeled (pCASL) image Acquisition	gradient-echo echo-planar imaging (EPI)	4000	millisecond	UNITSONT	UO:0000028	12	millisecond	UNITSONT	UO:0000028					3.125x3.125x6	millimeter	UNITSONT	UO:0000016	64x64x24	millimeter	UNITSONT	UO:0000016						1.5	second	UNITSONT	UO:0000010	1.2	second	UNITSONT	UO:0000010	330	second	UNITSONT	UO:0000010	PEDS069_20120723_Pseudo continuous arterial spin labeled (pCASL) image Acquisition	20120723	PEDS069/20120723/PCASL/PEDS069_20120723_pcasl_1.nii.gz
PEDS069	Magnetic Resonance Imaging	Siemens 3T TIM Trio	Siemens	3	tesla	UNITSONT	UO:0000228	Pseudo continuous arterial spin labeled (pCASL) image Acquisition	gradient-echo echo-planar imaging (EPI)	4000	millisecond	UNITSONT	UO:0000028	12	millisecond	UNITSONT	UO:0000028					3.125x3.125x6	millimeter	UNITSONT	UO:0000016	64x64x24	millimeter	UNITSONT	UO:0000016						1.5	second	UNITSONT	UO:0000010	1.2	second	UNITSONT	UO:0000010	330	second	UNITSONT	UO:0000010	PEDS069_20130718_Pseudo continuous arterial spin labeled (pCASL) image Acquisition	20130718	PEDS069/20130718/PCASL/PEDS069_20130718_pcasl_1.nii.gz
PEDS070	Magnetic Resonance Imaging	Siemens 3T TIM Trio	Siemens	3	tesla	UNITSONT	UO:0000228	Pseudo continuous arterial spin labeled (pCASL) image Acquisition	gradient-echo echo-planar imaging (EPI)	4000	millisecond	UNITSONT	UO:0000028	12	millisecond	UNITSONT	UO:0000028					3.125x3.125x6	millimeter	UNITSONT	UO:0000016	64x64x24	millimeter	UNITSONT	UO:0000016						1.5	second	UNITSONT	UO:0000010	1.2	second	UNITSONT	UO:0000010	330	second	UNITSONT	UO:0000010	PEDS070_20110711_Pseudo continuous arterial spin labeled (pCASL) image Acquisition	20110711	PEDS070/20110711/PCASL/PEDS070_20110711_pcasl_1.nii.gz
PEDS071	Magnetic Resonance Imaging	Siemens 3T TIM Trio	Siemens	3	tesla	UNITSONT	UO:0000228	Pseudo continuous arterial spin labeled (pCASL) image Acquisition	gradient-echo echo-planar imaging (EPI)	4000	millisecond	UNITSONT	UO:0000028	12	millisecond	UNITSONT	UO:0000028					3.125x3.125x6	millimeter	UNITSONT	UO:0000016	64x64x24	millimeter	UNITSONT	UO:0000016						1.5	second	UNITSONT	UO:0000010	1.2	second	UNITSONT	UO:0000010	330	second	UNITSONT	UO:0000010	PEDS071_20110712_Pseudo continuous arterial spin labeled (pCASL) image Acquisition	20110712	PEDS071/20110712/PCASL/PEDS071_20110712_pcasl_1.nii.gz
PEDS072	Magnetic Resonance Imaging	Siemens 3T TIM Trio	Siemens	3	tesla	UNITSONT	UO:0000228	Pseudo continuous arterial spin labeled (pCASL) image Acquisition	gradient-echo echo-planar imaging (EPI)	4000	millisecond	UNITSONT	UO:0000028	12	millisecond	UNITSONT	UO:0000028					3.125x3.125x6	millimeter	UNITSONT	UO:0000016	64x64x24	millimeter	UNITSONT	UO:0000016						1.5	second	UNITSONT	UO:0000010	1.2	second	UNITSONT	UO:0000010	330	second	UNITSONT	UO:0000010	PEDS072_20110801_Pseudo continuous arterial spin labeled (pCASL) image Acquisition	20110801	PEDS072/20110801/PCASL/PEDS072_20110801_pcasl_1.nii.gz
PEDS073	Magnetic Resonance Imaging	Siemens 3T TIM Trio	Siemens	3	tesla	UNITSONT	UO:0000228	Pseudo continuous arterial spin labeled (pCASL) image Acquisition	gradient-echo echo-planar imaging (EPI)	4000	millisecond	UNITSONT	UO:0000028	12	millisecond	UNITSONT	UO:0000028					3.125x3.125x6	millimeter	UNITSONT	UO:0000016	64x64x24	millimeter	UNITSONT	UO:0000016						1.5	second	UNITSONT	UO:0000010	1.2	second	UNITSONT	UO:0000010	330	second	UNITSONT	UO:0000010	PEDS073_20110802_Pseudo continuous arterial spin labeled (pCASL) image Acquisition	20110802	PEDS073/20110802/PCASL/PEDS073_20110802_pcasl_1.nii.gz
PEDS074	Magnetic Resonance Imaging	Siemens 3T TIM Trio	Siemens	3	tesla	UNITSONT	UO:0000228	Pseudo continuous arterial spin labeled (pCASL) image Acquisition	gradient-echo echo-planar imaging (EPI)	4000	millisecond	UNITSONT	UO:0000028	12	millisecond	UNITSONT	UO:0000028					3.125x3.125x6	millimeter	UNITSONT	UO:0000016	64x64x24	millimeter	UNITSONT	UO:0000016						1.5	second	UNITSONT	UO:0000010	1.2	second	UNITSONT	UO:0000010	330	second	UNITSONT	UO:0000010	PEDS074_20110803_Pseudo continuous arterial spin labeled (pCASL) image Acquisition	20110803	PEDS074/20110803/PCASL/PEDS074_20110803_pcasl_1.nii.gz
PEDS075	Magnetic Resonance Imaging	Siemens 3T TIM Trio	Siemens	3	tesla	UNITSONT	UO:0000228	Pseudo continuous arterial spin labeled (pCASL) image Acquisition	gradient-echo echo-planar imaging (EPI)	4000	millisecond	UNITSONT	UO:0000028	12	millisecond	UNITSONT	UO:0000028					3.125x3.125x6	millimeter	UNITSONT	UO:0000016	64x64x24	millimeter	UNITSONT	UO:0000016						1.5	second	UNITSONT	UO:0000010	1.2	second	UNITSONT	UO:0000010	330	second	UNITSONT	UO:0000010	PEDS075_20110805_Pseudo continuous arterial spin labeled (pCASL) image Acquisition	20110805	PEDS075/20110805/PCASL/PEDS075_20110805_pcasl_1.nii.gz
PEDS076	Magnetic Resonance Imaging	Siemens 3T TIM Trio	Siemens	3	tesla	UNITSONT	UO:0000228	Pseudo continuous arterial spin labeled (pCASL) image Acquisition	gradient-echo echo-planar imaging (EPI)	4000	millisecond	UNITSONT	UO:0000028	12	millisecond	UNITSONT	UO:0000028					3.125x3.125x6	millimeter	UNITSONT	UO:0000016	64x64x24	millimeter	UNITSONT	UO:0000016						1.5	second	UNITSONT	UO:0000010	1.2	second	UNITSONT	UO:0000010	330	second	UNITSONT	UO:0000010	PEDS076_20110808_Pseudo continuous arterial spin labeled (pCASL) image Acquisition	20110808	PEDS076/20110808/PCASL/PEDS076_20110808_pcasl_1.nii.gz
PEDS077	Magnetic Resonance Imaging	Siemens 3T TIM Trio	Siemens	3	tesla	UNITSONT	UO:0000228	Pseudo continuous arterial spin labeled (pCASL) image Acquisition	gradient-echo echo-planar imaging (EPI)	4000	millisecond	UNITSONT	UO:0000028	12	millisecond	UNITSONT	UO:0000028					3.125x3.125x6	millimeter	UNITSONT	UO:0000016	64x64x24	millimeter	UNITSONT	UO:0000016						1.5	second	UNITSONT	UO:0000010	1.2	second	UNITSONT	UO:0000010	330	second	UNITSONT	UO:0000010	PEDS077_20110809_Pseudo continuous arterial spin labeled (pCASL) image Acquisition	20110809	PEDS077/20110809/PCASL/PEDS077_20110809_pcasl_1.nii.gz
PEDS078	Magnetic Resonance Imaging	Siemens 3T TIM Trio	Siemens	3	tesla	UNITSONT	UO:0000228	Pseudo continuous arterial spin labeled (pCASL) image Acquisition	gradient-echo echo-planar imaging (EPI)	4000	millisecond	UNITSONT	UO:0000028	12	millisecond	UNITSONT	UO:0000028					3.125x3.125x6	millimeter	UNITSONT	UO:0000016	64x64x24	millimeter	UNITSONT	UO:0000016						1.5	second	UNITSONT	UO:0000010	1.2	second	UNITSONT	UO:0000010	330	second	UNITSONT	UO:0000010	PEDS078_20110819_Pseudo continuous arterial spin labeled (pCASL) image Acquisition	20110819	PEDS078/20110819/PCASL/PEDS078_20110819_pcasl_1.nii.gz
PEDS079	Magnetic Resonance Imaging	Siemens 3T TIM Trio	Siemens	3	tesla	UNITSONT	UO:0000228	Pseudo continuous arterial spin labeled (pCASL) image Acquisition	gradient-echo echo-planar imaging (EPI)	4000	millisecond	UNITSONT	UO:0000028	12	millisecond	UNITSONT	UO:0000028					3.125x3.125x6	millimeter	UNITSONT	UO:0000016	64x64x24	millimeter	UNITSONT	UO:0000016						1.5	second	UNITSONT	UO:0000010	1.2	second	UNITSONT	UO:0000010	330	second	UNITSONT	UO:0000010	PEDS079_20110824_Pseudo continuous arterial spin labeled (pCASL) image Acquisition	20110824	PEDS079/20110824/PCASL/PEDS079_20110824_pcasl_1.nii.gz
PEDS079	Magnetic Resonance Imaging	Siemens 3T TIM Trio	Siemens	3	tesla	UNITSONT	UO:0000228	Pseudo continuous arterial spin labeled (pCASL) image Acquisition	gradient-echo echo-planar imaging (EPI)	4000	millisecond	UNITSONT	UO:0000028	12	millisecond	UNITSONT	UO:0000028					3.125x3.125x6	millimeter	UNITSONT	UO:0000016	64x64x24	millimeter	UNITSONT	UO:0000016						1.5	second	UNITSONT	UO:0000010	1.2	second	UNITSONT	UO:0000010	330	second	UNITSONT	UO:0000010	PEDS079_20120810_Pseudo continuous arterial spin labeled (pCASL) image Acquisition	20120810	PEDS079/20120810/PCASL/PEDS079_20120810_pcasl_1.nii.gz
PEDS079	Magnetic Resonance Imaging	Siemens 3T TIM Trio	Siemens	3	tesla	UNITSONT	UO:0000228	Pseudo continuous arterial spin labeled (pCASL) image Acquisition	gradient-echo echo-planar imaging (EPI)	4000	millisecond	UNITSONT	UO:0000028	12	millisecond	UNITSONT	UO:0000028					3.125x3.125x6	millimeter	UNITSONT	UO:0000016	64x64x24	millimeter	UNITSONT	UO:0000016						1.5	second	UNITSONT	UO:0000010	1.2	second	UNITSONT	UO:0000010	330	second	UNITSONT	UO:0000010	PEDS079_20130806_Pseudo continuous arterial spin labeled (pCASL) image Acquisition	20130806	PEDS079/20130806/PCASL/PEDS079_20130806_pcasl_1.nii.gz
PEDS080	Magnetic Resonance Imaging	Siemens 3T TIM Trio	Siemens	3	tesla	UNITSONT	UO:0000228	Pseudo continuous arterial spin labeled (pCASL) image Acquisition	gradient-echo echo-planar imaging (EPI)	4000	millisecond	UNITSONT	UO:0000028	12	millisecond	UNITSONT	UO:0000028					3.125x3.125x6	millimeter	UNITSONT	UO:0000016	64x64x24	millimeter	UNITSONT	UO:0000016						1.5	second	UNITSONT	UO:0000010	1.2	second	UNITSONT	UO:0000010	330	second	UNITSONT	UO:0000010	PEDS080_20110824_Pseudo continuous arterial spin labeled (pCASL) image Acquisition	20110824	PEDS080/20110824/PCASL/PEDS080_20110824_pcasl_1.nii.gz
PEDS081	Magnetic Resonance Imaging	Siemens 3T TIM Trio	Siemens	3	tesla	UNITSONT	UO:0000228	Pseudo continuous arterial spin labeled (pCASL) image Acquisition	gradient-echo echo-planar imaging (EPI)	4000	millisecond	UNITSONT	UO:0000028	12	millisecond	UNITSONT	UO:0000028					3.125x3.125x6	millimeter	UNITSONT	UO:0000016	64x64x24	millimeter	UNITSONT	UO:0000016						1.5	second	UNITSONT	UO:0000010	1.2	second	UNITSONT	UO:0000010	330	second	UNITSONT	UO:0000010	PEDS081_20110831_Pseudo continuous arterial spin labeled (pCASL) image Acquisition	20110831	PEDS081/20110831/PCASL/PEDS081_20110831_pcasl_1.nii.gz
PEDS082	Magnetic Resonance Imaging	Siemens 3T TIM Trio	Siemens	3	tesla	UNITSONT	UO:0000228	Pseudo continuous arterial spin labeled (pCASL) image Acquisition	gradient-echo echo-planar imaging (EPI)	4000	millisecond	UNITSONT	UO:0000028	12	millisecond	UNITSONT	UO:0000028					3.125x3.125x6	millimeter	UNITSONT	UO:0000016	64x64x24	millimeter	UNITSONT	UO:0000016						1.5	second	UNITSONT	UO:0000010	1.2	second	UNITSONT	UO:0000010	330	second	UNITSONT	UO:0000010	PEDS082_20110831_Pseudo continuous arterial spin labeled (pCASL) image Acquisition	20110831	PEDS082/20110831/PCASL/PEDS082_20110831_pcasl_1.nii.gz
PEDS082	Magnetic Resonance Imaging	Siemens 3T TIM Trio	Siemens	3	tesla	UNITSONT	UO:0000228	Pseudo continuous arterial spin labeled (pCASL) image Acquisition	gradient-echo echo-planar imaging (EPI)	4000	millisecond	UNITSONT	UO:0000028	12	millisecond	UNITSONT	UO:0000028					3.125x3.125x6	millimeter	UNITSONT	UO:0000016	64x64x24	millimeter	UNITSONT	UO:0000016						1.5	second	UNITSONT	UO:0000010	1.2	second	UNITSONT	UO:0000010	330	second	UNITSONT	UO:0000010	PEDS082_20120818_Pseudo continuous arterial spin labeled (pCASL) image Acquisition	20120818	PEDS082/20120818/PCASL/PEDS082_20120818_pcasl_1.nii.gz
PEDS083	Magnetic Resonance Imaging	Siemens 3T TIM Trio	Siemens	3	tesla	UNITSONT	UO:0000228	Pseudo continuous arterial spin labeled (pCASL) image Acquisition	gradient-echo echo-planar imaging (EPI)	4000	millisecond	UNITSONT	UO:0000028	12	millisecond	UNITSONT	UO:0000028					3.125x3.125x6	millimeter	UNITSONT	UO:0000016	64x64x24	millimeter	UNITSONT	UO:0000016						1.5	second	UNITSONT	UO:0000010	1.2	second	UNITSONT	UO:0000010	330	second	UNITSONT	UO:0000010	PEDS083_20110902_Pseudo continuous arterial spin labeled (pCASL) image Acquisition	20110902	PEDS083/20110902/PCASL/PEDS083_20110902_pcasl_1.nii.gz
PEDS084	Magnetic Resonance Imaging	Siemens 3T TIM Trio	Siemens	3	tesla	UNITSONT	UO:0000228	Pseudo continuous arterial spin labeled (pCASL) image Acquisition	gradient-echo echo-planar imaging (EPI)	4000	millisecond	UNITSONT	UO:0000028	12	millisecond	UNITSONT	UO:0000028					3.125x3.125x6	millimeter	UNITSONT	UO:0000016	64x64x24	millimeter	UNITSONT	UO:0000016						1.5	second	UNITSONT	UO:0000010	1.2	second	UNITSONT	UO:0000010	330	second	UNITSONT	UO:0000010	PEDS084_20110903_Pseudo continuous arterial spin labeled (pCASL) image Acquisition	20110903	PEDS084/20110903/PCASL/PEDS084_20110903_pcasl_1.nii.gz
PEDS085	Magnetic Resonance Imaging	Siemens 3T TIM Trio	Siemens	3	tesla	UNITSONT	UO:0000228	Pseudo continuous arterial spin labeled (pCASL) image Acquisition	gradient-echo echo-planar imaging (EPI)	4000	millisecond	UNITSONT	UO:0000028	12	millisecond	UNITSONT	UO:0000028					3.125x3.125x6	millimeter	UNITSONT	UO:0000016	64x64x24	millimeter	UNITSONT	UO:0000016						1.5	second	UNITSONT	UO:0000010	1.2	second	UNITSONT	UO:0000010	330	second	UNITSONT	UO:0000010	PEDS085_20110906_Pseudo continuous arterial spin labeled (pCASL) image Acquisition	20110906	PEDS085/20110906/PCASL/PEDS085_20110906_pcasl_1.nii.gz
PEDS085	Magnetic Resonance Imaging	Siemens 3T TIM Trio	Siemens	3	tesla	UNITSONT	UO:0000228	Pseudo continuous arterial spin labeled (pCASL) image Acquisition	gradient-echo echo-planar imaging (EPI)	4000	millisecond	UNITSONT	UO:0000028	12	millisecond	UNITSONT	UO:0000028					3.125x3.125x6	millimeter	UNITSONT	UO:0000016	64x64x24	millimeter	UNITSONT	UO:0000016						1.5	second	UNITSONT	UO:0000010	1.2	second	UNITSONT	UO:0000010	330	second	UNITSONT	UO:0000010	PEDS085_20120820_Pseudo continuous arterial spin labeled (pCASL) image Acquisition	20120820	PEDS085/20120820/PCASL/PEDS085_20120820_pcasl_1.nii.gz
PEDS086	Magnetic Resonance Imaging	Siemens 3T TIM Trio	Siemens	3	tesla	UNITSONT	UO:0000228	Pseudo continuous arterial spin labeled (pCASL) image Acquisition	gradient-echo echo-planar imaging (EPI)	4000	millisecond	UNITSONT	UO:0000028	12	millisecond	UNITSONT	UO:0000028					3.125x3.125x6	millimeter	UNITSONT	UO:0000016	64x64x24	millimeter	UNITSONT	UO:0000016						1.5	second	UNITSONT	UO:0000010	1.2	second	UNITSONT	UO:0000010	330	second	UNITSONT	UO:0000010	PEDS086_20110906_Pseudo continuous arterial spin labeled (pCASL) image Acquisition	20110906	PEDS086/20110906/PCASL/PEDS086_20110906_pcasl_1.nii.gz
PEDS086	Magnetic Resonance Imaging	Siemens 3T TIM Trio	Siemens	3	tesla	UNITSONT	UO:0000228	Pseudo continuous arterial spin labeled (pCASL) image Acquisition	gradient-echo echo-planar imaging (EPI)	4000	millisecond	UNITSONT	UO:0000028	12	millisecond	UNITSONT	UO:0000028					3.125x3.125x6	millimeter	UNITSONT	UO:0000016	64x64x24	millimeter	UNITSONT	UO:0000016						1.5	second	UNITSONT	UO:0000010	1.2	second	UNITSONT	UO:0000010	330	second	UNITSONT	UO:0000010	PEDS086_20120823_Pseudo continuous arterial spin labeled (pCASL) image Acquisition	20120823	PEDS086/20120823/PCASL/PEDS086_20120823_pcasl_1.nii.gz
PEDS086	Magnetic Resonance Imaging	Siemens 3T TIM Trio	Siemens	3	tesla	UNITSONT	UO:0000228	Pseudo continuous arterial spin labeled (pCASL) image Acquisition	gradient-echo echo-planar imaging (EPI)	4000	millisecond	UNITSONT	UO:0000028	12	millisecond	UNITSONT	UO:0000028					3.125x3.125x6	millimeter	UNITSONT	UO:0000016	64x64x24	millimeter	UNITSONT	UO:0000016						1.5	second	UNITSONT	UO:0000010	1.2	second	UNITSONT	UO:0000010	330	second	UNITSONT	UO:0000010	PEDS086_20130730_Pseudo continuous arterial spin labeled (pCASL) image Acquisition	20130730	PEDS086/20130730/PCASL/PEDS086_20130730_pcasl_1.nii.gz
PEDS087	Magnetic Resonance Imaging	Siemens 3T TIM Trio	Siemens	3	tesla	UNITSONT	UO:0000228	Pseudo continuous arterial spin labeled (pCASL) image Acquisition	gradient-echo echo-planar imaging (EPI)	4000	millisecond	UNITSONT	UO:0000028	12	millisecond	UNITSONT	UO:0000028					3.125x3.125x6	millimeter	UNITSONT	UO:0000016	64x64x24	millimeter	UNITSONT	UO:0000016						1.5	second	UNITSONT	UO:0000010	1.2	second	UNITSONT	UO:0000010	330	second	UNITSONT	UO:0000010	PEDS087_20110929_Pseudo continuous arterial spin labeled (pCASL) image Acquisition	20110929	PEDS087/20110929/PCASL/PEDS087_20110929_pcasl_1.nii.gz
PEDS088	Magnetic Resonance Imaging	Siemens 3T TIM Trio	Siemens	3	tesla	UNITSONT	UO:0000228	Pseudo continuous arterial spin labeled (pCASL) image Acquisition	gradient-echo echo-planar imaging (EPI)	4000	millisecond	UNITSONT	UO:0000028	12	millisecond	UNITSONT	UO:0000028					3.125x3.125x6	millimeter	UNITSONT	UO:0000016	64x64x24	millimeter	UNITSONT	UO:0000016						1.5	second	UNITSONT	UO:0000010	1.2	second	UNITSONT	UO:0000010	330	second	UNITSONT	UO:0000010	PEDS088_20110930_Pseudo continuous arterial spin labeled (pCASL) image Acquisition	20110930	PEDS088/20110930/PCASL/PEDS088_20110930_pcasl_1.nii.gz
PEDS089	Magnetic Resonance Imaging	Siemens 3T TIM Trio	Siemens	3	tesla	UNITSONT	UO:0000228	Pseudo continuous arterial spin labeled (pCASL) image Acquisition	gradient-echo echo-planar imaging (EPI)	4000	millisecond	UNITSONT	UO:0000028	12	millisecond	UNITSONT	UO:0000028					3.125x3.125x6	millimeter	UNITSONT	UO:0000016	64x64x24	millimeter	UNITSONT	UO:0000016						1.5	second	UNITSONT	UO:0000010	1.2	second	UNITSONT	UO:0000010	330	second	UNITSONT	UO:0000010	PEDS089_20111014_Pseudo continuous arterial spin labeled (pCASL) image Acquisition	20111014	PEDS089/20111014/PCASL/PEDS089_20111014_pcasl_1.nii.gz
PEDS089	Magnetic Resonance Imaging	Siemens 3T TIM Trio	Siemens	3	tesla	UNITSONT	UO:0000228	Pseudo continuous arterial spin labeled (pCASL) image Acquisition	gradient-echo echo-planar imaging (EPI)	4000	millisecond	UNITSONT	UO:0000028	12	millisecond	UNITSONT	UO:0000028					3.125x3.125x6	millimeter	UNITSONT	UO:0000016	64x64x24	millimeter	UNITSONT	UO:0000016						1.5	second	UNITSONT	UO:0000010	1.2	second	UNITSONT	UO:0000010	330	second	UNITSONT	UO:0000010	PEDS089_20121022_Pseudo continuous arterial spin labeled (pCASL) image Acquisition	20121022	PEDS089/20121022/PCASL/PEDS089_20121022_pcasl_1.nii.gz
PEDS090	Magnetic Resonance Imaging	Siemens 3T TIM Trio	Siemens	3	tesla	UNITSONT	UO:0000228	Pseudo continuous arterial spin labeled (pCASL) image Acquisition	gradient-echo echo-planar imaging (EPI)	4000	millisecond	UNITSONT	UO:0000028	12	millisecond	UNITSONT	UO:0000028					3.125x3.125x6	millimeter	UNITSONT	UO:0000016	64x64x24	millimeter	UNITSONT	UO:0000016						1.5	second	UNITSONT	UO:0000010	1.2	second	UNITSONT	UO:0000010	330	second	UNITSONT	UO:0000010	PEDS090_20111027_Pseudo continuous arterial spin labeled (pCASL) image Acquisition	20111027	PEDS090/20111027/PCASL/PEDS090_20111027_pcasl_1.nii.gz
PEDS091	Magnetic Resonance Imaging	Siemens 3T TIM Trio	Siemens	3	tesla	UNITSONT	UO:0000228	Pseudo continuous arterial spin labeled (pCASL) image Acquisition	gradient-echo echo-planar imaging (EPI)	4000	millisecond	UNITSONT	UO:0000028	12	millisecond	UNITSONT	UO:0000028					3.125x3.125x6	millimeter	UNITSONT	UO:0000016	64x64x24	millimeter	UNITSONT	UO:0000016						1.5	second	UNITSONT	UO:0000010	1.2	second	UNITSONT	UO:0000010	330	second	UNITSONT	UO:0000010	PEDS091_20111028_Pseudo continuous arterial spin labeled (pCASL) image Acquisition	20111028	PEDS091/20111028/PCASL/PEDS091_20111028_pcasl_1.nii.gz
PEDS092	Magnetic Resonance Imaging	Siemens 3T TIM Trio	Siemens	3	tesla	UNITSONT	UO:0000228	Pseudo continuous arterial spin labeled (pCASL) image Acquisition	gradient-echo echo-planar imaging (EPI)	4000	millisecond	UNITSONT	UO:0000028	12	millisecond	UNITSONT	UO:0000028					3.125x3.125x6	millimeter	UNITSONT	UO:0000016	64x64x24	millimeter	UNITSONT	UO:0000016						1.5	second	UNITSONT	UO:0000010	1.2	second	UNITSONT	UO:0000010	330	second	UNITSONT	UO:0000010	PEDS092_20111111_Pseudo continuous arterial spin labeled (pCASL) image Acquisition	20111111	PEDS092/20111111/PCASL/PEDS092_20111111_pcasl_1.nii.gz
PEDS092	Magnetic Resonance Imaging	Siemens 3T TIM Trio	Siemens	3	tesla	UNITSONT	UO:0000228	Pseudo continuous arterial spin labeled (pCASL) image Acquisition	gradient-echo echo-planar imaging (EPI)	4000	millisecond	UNITSONT	UO:0000028	12	millisecond	UNITSONT	UO:0000028					3.125x3.125x6	millimeter	UNITSONT	UO:0000016	64x64x24	millimeter	UNITSONT	UO:0000016						1.5	second	UNITSONT	UO:0000010	1.2	second	UNITSONT	UO:0000010	330	second	UNITSONT	UO:0000010	PEDS092_20130121_Pseudo continuous arterial spin labeled (pCASL) image Acquisition	20130121	PEDS092/20130121/PCASL/PEDS092_20130121_pcasl_1.nii.gz
PEDS093	Magnetic Resonance Imaging	Siemens 3T TIM Trio	Siemens	3	tesla	UNITSONT	UO:0000228	Pseudo continuous arterial spin labeled (pCASL) image Acquisition	gradient-echo echo-planar imaging (EPI)	4000	millisecond	UNITSONT	UO:0000028	12	millisecond	UNITSONT	UO:0000028					3.125x3.125x6	millimeter	UNITSONT	UO:0000016	64x64x24	millimeter	UNITSONT	UO:0000016						1.5	second	UNITSONT	UO:0000010	1.2	second	UNITSONT	UO:0000010	330	second	UNITSONT	UO:0000010	PEDS093_20111111_Pseudo continuous arterial spin labeled (pCASL) image Acquisition	20111111	PEDS093/20111111/PCASL/PEDS093_20111111_pcasl_1.nii.gz
PEDS093	Magnetic Resonance Imaging	Siemens 3T TIM Trio	Siemens	3	tesla	UNITSONT	UO:0000228	Pseudo continuous arterial spin labeled (pCASL) image Acquisition	gradient-echo echo-planar imaging (EPI)	4000	millisecond	UNITSONT	UO:0000028	12	millisecond	UNITSONT	UO:0000028					3.125x3.125x6	millimeter	UNITSONT	UO:0000016	64x64x24	millimeter	UNITSONT	UO:0000016						1.5	second	UNITSONT	UO:0000010	1.2	second	UNITSONT	UO:0000010	330	second	UNITSONT	UO:0000010	PEDS093_20130121_Pseudo continuous arterial spin labeled (pCASL) image Acquisition	20130121	PEDS093/20130121/PCASL/PEDS093_20130121_pcasl_1.nii.gz
PEDS094	Magnetic Resonance Imaging	Siemens 3T TIM Trio	Siemens	3	tesla	UNITSONT	UO:0000228	Pseudo continuous arterial spin labeled (pCASL) image Acquisition	gradient-echo echo-planar imaging (EPI)	4000	millisecond	UNITSONT	UO:0000028	12	millisecond	UNITSONT	UO:0000028					3.125x3.125x6	millimeter	UNITSONT	UO:0000016	64x64x24	millimeter	UNITSONT	UO:0000016						1.5	second	UNITSONT	UO:0000010	1.2	second	UNITSONT	UO:0000010	330	second	UNITSONT	UO:0000010	PEDS094_20111201_Pseudo continuous arterial spin labeled (pCASL) image Acquisition	20111201	PEDS094/20111201/PCASL/PEDS094_20111201_pcasl_1.nii.gz
PEDS095	Magnetic Resonance Imaging	Siemens 3T TIM Trio	Siemens	3	tesla	UNITSONT	UO:0000228	Pseudo continuous arterial spin labeled (pCASL) image Acquisition	gradient-echo echo-planar imaging (EPI)	4000	millisecond	UNITSONT	UO:0000028	12	millisecond	UNITSONT	UO:0000028					3.125x3.125x6	millimeter	UNITSONT	UO:0000016	64x64x24	millimeter	UNITSONT	UO:0000016						1.5	second	UNITSONT	UO:0000010	1.2	second	UNITSONT	UO:0000010	330	second	UNITSONT	UO:0000010	PEDS095_20111203_Pseudo continuous arterial spin labeled (pCASL) image Acquisition	20111203	PEDS095/20111203/PCASL/PEDS095_20111203_pcasl_1.nii.gz
PEDS096	Magnetic Resonance Imaging	Siemens 3T TIM Trio	Siemens	3	tesla	UNITSONT	UO:0000228	Pseudo continuous arterial spin labeled (pCASL) image Acquisition	gradient-echo echo-planar imaging (EPI)	4000	millisecond	UNITSONT	UO:0000028	12	millisecond	UNITSONT	UO:0000028					3.125x3.125x6	millimeter	UNITSONT	UO:0000016	64x64x24	millimeter	UNITSONT	UO:0000016						1.5	second	UNITSONT	UO:0000010	1.2	second	UNITSONT	UO:0000010	330	second	UNITSONT	UO:0000010	PEDS096_20120127_Pseudo continuous arterial spin labeled (pCASL) image Acquisition	20120127	PEDS096/20120127/PCASL/PEDS096_20120127_pcasl_1.nii.gz
PEDS097	Magnetic Resonance Imaging	Siemens 3T TIM Trio	Siemens	3	tesla	UNITSONT	UO:0000228	Pseudo continuous arterial spin labeled (pCASL) image Acquisition	gradient-echo echo-planar imaging (EPI)	4000	millisecond	UNITSONT	UO:0000028	12	millisecond	UNITSONT	UO:0000028					3.125x3.125x6	millimeter	UNITSONT	UO:0000016	64x64x24	millimeter	UNITSONT	UO:0000016						1.5	second	UNITSONT	UO:0000010	1.2	second	UNITSONT	UO:0000010	330	second	UNITSONT	UO:0000010	PEDS097_20120204_Pseudo continuous arterial spin labeled (pCASL) image Acquisition	20120204	PEDS097/20120204/PCASL/PEDS097_20120204_pcasl_1.nii.gz
PEDS097	Magnetic Resonance Imaging	Siemens 3T TIM Trio	Siemens	3	tesla	UNITSONT	UO:0000228	Pseudo continuous arterial spin labeled (pCASL) image Acquisition	gradient-echo echo-planar imaging (EPI)	4000	millisecond	UNITSONT	UO:0000028	12	millisecond	UNITSONT	UO:0000028					3.125x3.125x6	millimeter	UNITSONT	UO:0000016	64x64x24	millimeter	UNITSONT	UO:0000016						1.5	second	UNITSONT	UO:0000010	1.2	second	UNITSONT	UO:0000010	330	second	UNITSONT	UO:0000010	PEDS097_20130215_Pseudo continuous arterial spin labeled (pCASL) image Acquisition	20130215	PEDS097/20130215/PCASL/PEDS097_20130215_pcasl_1.nii.gz
PEDS098	Magnetic Resonance Imaging	Siemens 3T TIM Trio	Siemens	3	tesla	UNITSONT	UO:0000228	Pseudo continuous arterial spin labeled (pCASL) image Acquisition	gradient-echo echo-planar imaging (EPI)	4000	millisecond	UNITSONT	UO:0000028	12	millisecond	UNITSONT	UO:0000028					3.125x3.125x6	millimeter	UNITSONT	UO:0000016	64x64x24	millimeter	UNITSONT	UO:0000016						1.5	second	UNITSONT	UO:0000010	1.2	second	UNITSONT	UO:0000010	330	second	UNITSONT	UO:0000010	PEDS098_20120217_Pseudo continuous arterial spin labeled (pCASL) image Acquisition	20120217	PEDS098/20120217/PCASL/PEDS098_20120217_pcasl_1.nii.gz
PEDS099	Magnetic Resonance Imaging	Siemens 3T TIM Trio	Siemens	3	tesla	UNITSONT	UO:0000228	Pseudo continuous arterial spin labeled (pCASL) image Acquisition	gradient-echo echo-planar imaging (EPI)	4000	millisecond	UNITSONT	UO:0000028	12	millisecond	UNITSONT	UO:0000028					3.125x3.125x6	millimeter	UNITSONT	UO:0000016	64x64x24	millimeter	UNITSONT	UO:0000016						1.5	second	UNITSONT	UO:0000010	1.2	second	UNITSONT	UO:0000010	330	second	UNITSONT	UO:0000010	PEDS099_20120314_Pseudo continuous arterial spin labeled (pCASL) image Acquisition	20120314	PEDS099/20120314/PCASL/PEDS099_20120314_pcasl_1.nii.gz
PEDS100	Magnetic Resonance Imaging	Siemens 3T TIM Trio	Siemens	3	tesla	UNITSONT	UO:0000228	Pseudo continuous arterial spin labeled (pCASL) image Acquisition	gradient-echo echo-planar imaging (EPI)	4000	millisecond	UNITSONT	UO:0000028	12	millisecond	UNITSONT	UO:0000028					3.125x3.125x6	millimeter	UNITSONT	UO:0000016	64x64x24	millimeter	UNITSONT	UO:0000016						1.5	second	UNITSONT	UO:0000010	1.2	second	UNITSONT	UO:0000010	330	second	UNITSONT	UO:0000010	PEDS100_20120724_Pseudo continuous arterial spin labeled (pCASL) image Acquisition	20120724	PEDS100/20120724/PCASL/PEDS100_20120724_pcasl_1.nii.gz
PEDS101	Magnetic Resonance Imaging	Siemens 3T TIM Trio	Siemens	3	tesla	UNITSONT	UO:0000228	Pseudo continuous arterial spin labeled (pCASL) image Acquisition	gradient-echo echo-planar imaging (EPI)	4000	millisecond	UNITSONT	UO:0000028	12	millisecond	UNITSONT	UO:0000028					3.125x3.125x6	millimeter	UNITSONT	UO:0000016	64x64x24	millimeter	UNITSONT	UO:0000016						1.5	second	UNITSONT	UO:0000010	1.2	second	UNITSONT	UO:0000010	330	second	UNITSONT	UO:0000010	PEDS101_20120515_Pseudo continuous arterial spin labeled (pCASL) image Acquisition	20120515	PEDS101/20120515/PCASL/PEDS101_20120515_pcasl_1.nii.gz
PEDS102	Magnetic Resonance Imaging	Siemens 3T TIM Trio	Siemens	3	tesla	UNITSONT	UO:0000228	Pseudo continuous arterial spin labeled (pCASL) image Acquisition	gradient-echo echo-planar imaging (EPI)	4000	millisecond	UNITSONT	UO:0000028	12	millisecond	UNITSONT	UO:0000028					3.125x3.125x6	millimeter	UNITSONT	UO:0000016	64x64x24	millimeter	UNITSONT	UO:0000016						1.5	second	UNITSONT	UO:0000010	1.2	second	UNITSONT	UO:0000010	330	second	UNITSONT	UO:0000010	PEDS102_20120730_Pseudo continuous arterial spin labeled (pCASL) image Acquisition	20120730	PEDS102/20120730/PCASL/PEDS102_20120730_pcasl_1.nii.gz
PEDS103	Magnetic Resonance Imaging	Siemens 3T TIM Trio	Siemens	3	tesla	UNITSONT	UO:0000228	Pseudo continuous arterial spin labeled (pCASL) image Acquisition	gradient-echo echo-planar imaging (EPI)	4000	millisecond	UNITSONT	UO:0000028	12	millisecond	UNITSONT	UO:0000028					3.125x3.125x6	millimeter	UNITSONT	UO:0000016	64x64x24	millimeter	UNITSONT	UO:0000016						1.5	second	UNITSONT	UO:0000010	1.2	second	UNITSONT	UO:0000010	330	second	UNITSONT	UO:0000010	PEDS103_20120731_Pseudo continuous arterial spin labeled (pCASL) image Acquisition	20120731	PEDS103/20120731/PCASL/PEDS103_20120731_pcasl_1.nii.gz
PEDS104	Magnetic Resonance Imaging	Siemens 3T TIM Trio	Siemens	3	tesla	UNITSONT	UO:0000228	Pseudo continuous arterial spin labeled (pCASL) image Acquisition	gradient-echo echo-planar imaging (EPI)	4000	millisecond	UNITSONT	UO:0000028	12	millisecond	UNITSONT	UO:0000028					3.125x3.125x6	millimeter	UNITSONT	UO:0000016	64x64x24	millimeter	UNITSONT	UO:0000016						1.5	second	UNITSONT	UO:0000010	1.2	second	UNITSONT	UO:0000010	330	second	UNITSONT	UO:0000010	PEDS104_20120817_Pseudo continuous arterial spin labeled (pCASL) image Acquisition	20120817	PEDS104/20120817/PCASL/PEDS104_20120817_pcasl_1.nii.gz
PEDS105	Magnetic Resonance Imaging	Siemens 3T TIM Trio	Siemens	3	tesla	UNITSONT	UO:0000228	Pseudo continuous arterial spin labeled (pCASL) image Acquisition	gradient-echo echo-planar imaging (EPI)	4000	millisecond	UNITSONT	UO:0000028	12	millisecond	UNITSONT	UO:0000028					3.125x3.125x6	millimeter	UNITSONT	UO:0000016	64x64x24	millimeter	UNITSONT	UO:0000016						1.5	second	UNITSONT	UO:0000010	1.2	second	UNITSONT	UO:0000010	330	second	UNITSONT	UO:0000010	PEDS105_20130114_Pseudo continuous arterial spin labeled (pCASL) image Acquisition	20130114	PEDS105/20130114/PCASL/PEDS105_20130114_pcasl_1.nii.gz
PEDS106	Magnetic Resonance Imaging	Siemens 3T TIM Trio	Siemens	3	tesla	UNITSONT	UO:0000228	Pseudo continuous arterial spin labeled (pCASL) image Acquisition	gradient-echo echo-planar imaging (EPI)	4000	millisecond	UNITSONT	UO:0000028	12	millisecond	UNITSONT	UO:0000028					3.125x3.125x6	millimeter	UNITSONT	UO:0000016	64x64x24	millimeter	UNITSONT	UO:0000016						1.5	second	UNITSONT	UO:0000010	1.2	second	UNITSONT	UO:0000010	330	second	UNITSONT	UO:0000010	PEDS106_20130117_Pseudo continuous arterial spin labeled (pCASL) image Acquisition	20130117	PEDS106/20130117/PCASL/PEDS106_20130117_pcasl_1.nii.gz
PEDS107	Magnetic Resonance Imaging	Siemens 3T TIM Trio	Siemens	3	tesla	UNITSONT	UO:0000228	Pseudo continuous arterial spin labeled (pCASL) image Acquisition	gradient-echo echo-planar imaging (EPI)	4000	millisecond	UNITSONT	UO:0000028	12	millisecond	UNITSONT	UO:0000028					3.125x3.125x6	millimeter	UNITSONT	UO:0000016	64x64x24	millimeter	UNITSONT	UO:0000016						1.5	second	UNITSONT	UO:0000010	1.2	second	UNITSONT	UO:0000010	330	second	UNITSONT	UO:0000010	PEDS107_20130118_Pseudo continuous arterial spin labeled (pCASL) image Acquisition	20130118	PEDS107/20130118/PCASL/PEDS107_20130118_pcasl_1.nii.gz
PEDS108	Magnetic Resonance Imaging	Siemens 3T TIM Trio	Siemens	3	tesla	UNITSONT	UO:0000228	Pseudo continuous arterial spin labeled (pCASL) image Acquisition	gradient-echo echo-planar imaging (EPI)	4000	millisecond	UNITSONT	UO:0000028	12	millisecond	UNITSONT	UO:0000028					3.125x3.125x6	millimeter	UNITSONT	UO:0000016	64x64x24	millimeter	UNITSONT	UO:0000016						1.5	second	UNITSONT	UO:0000010	1.2	second	UNITSONT	UO:0000010	330	second	UNITSONT	UO:0000010	PEDS108_20130215_Pseudo continuous arterial spin labeled (pCASL) image Acquisition	20130215	PEDS108/20130215/PCASL/PEDS108_20130215_pcasl_1.nii.gz
PEDS109	Magnetic Resonance Imaging	Siemens 3T TIM Trio	Siemens	3	tesla	UNITSONT	UO:0000228	Pseudo continuous arterial spin labeled (pCASL) image Acquisition	gradient-echo echo-planar imaging (EPI)	4000	millisecond	UNITSONT	UO:0000028	12	millisecond	UNITSONT	UO:0000028					3.125x3.125x6	millimeter	UNITSONT	UO:0000016	64x64x24	millimeter	UNITSONT	UO:0000016						1.5	second	UNITSONT	UO:0000010	1.2	second	UNITSONT	UO:0000010	330	second	UNITSONT	UO:0000010	PEDS109_20130228_Pseudo continuous arterial spin labeled (pCASL) image Acquisition	20130228	PEDS109/20130228/PCASL/PEDS109_20130228_pcasl_1.nii.gz
PEDS110	Magnetic Resonance Imaging	Siemens 3T TIM Trio	Siemens	3	tesla	UNITSONT	UO:0000228	Pseudo continuous arterial spin labeled (pCASL) image Acquisition	gradient-echo echo-planar imaging (EPI)	4000	millisecond	UNITSONT	UO:0000028	12	millisecond	UNITSONT	UO:0000028					3.125x3.125x6	millimeter	UNITSONT	UO:0000016	64x64x24	millimeter	UNITSONT	UO:0000016						1.5	second	UNITSONT	UO:0000010	1.2	second	UNITSONT	UO:0000010	330	second	UNITSONT	UO:0000010	PEDS110_20130323_Pseudo continuous arterial spin labeled (pCASL) image Acquisition	20130323	PEDS110/20130323/PCASL/PEDS110_20130323_pcasl_1.nii.gz
PEDS111	Magnetic Resonance Imaging	Siemens 3T TIM Trio	Siemens	3	tesla	UNITSONT	UO:0000228	Pseudo continuous arterial spin labeled (pCASL) image Acquisition	gradient-echo echo-planar imaging (EPI)	4000	millisecond	UNITSONT	UO:0000028	12	millisecond	UNITSONT	UO:0000028					3.125x3.125x6	millimeter	UNITSONT	UO:0000016	64x64x24	millimeter	UNITSONT	UO:0000016						1.5	second	UNITSONT	UO:0000010	1.2	second	UNITSONT	UO:0000010	330	second	UNITSONT	UO:0000010	PEDS111_20130325_Pseudo continuous arterial spin labeled (pCASL) image Acquisition	20130325	PEDS111/20130325/PCASL/PEDS111_20130325_pcasl_1.nii.gz
PEDS112	Magnetic Resonance Imaging	Siemens 3T TIM Trio	Siemens	3	tesla	UNITSONT	UO:0000228	Pseudo continuous arterial spin labeled (pCASL) image Acquisition	gradient-echo echo-planar imaging (EPI)	4000	millisecond	UNITSONT	UO:0000028	12	millisecond	UNITSONT	UO:0000028					3.125x3.125x6	millimeter	UNITSONT	UO:0000016	64x64x24	millimeter	UNITSONT	UO:0000016						1.5	second	UNITSONT	UO:0000010	1.2	second	UNITSONT	UO:0000010	330	second	UNITSONT	UO:0000010	PEDS112_20130326_Pseudo continuous arterial spin labeled (pCASL) image Acquisition	20130326	PEDS112/20130326/PCASL/PEDS112_20130326_pcasl_1.nii.gz
PEDS113	Magnetic Resonance Imaging	Siemens 3T TIM Trio	Siemens	3	tesla	UNITSONT	UO:0000228	Pseudo continuous arterial spin labeled (pCASL) image Acquisition	gradient-echo echo-planar imaging (EPI)	4000	millisecond	UNITSONT	UO:0000028	12	millisecond	UNITSONT	UO:0000028					3.125x3.125x6	millimeter	UNITSONT	UO:0000016	64x64x24	millimeter	UNITSONT	UO:0000016						1.5	second	UNITSONT	UO:0000010	1.2	second	UNITSONT	UO:0000010	330	second	UNITSONT	UO:0000010	PEDS113_20130326_Pseudo continuous arterial spin labeled (pCASL) image Acquisition	20130326	PEDS113/20130326/PCASL/PEDS113_20130326_pcasl_1.nii.gz
PEDS114	Magnetic Resonance Imaging	Siemens 3T TIM Trio	Siemens	3	tesla	UNITSONT	UO:0000228	Pseudo continuous arterial spin labeled (pCASL) image Acquisition	gradient-echo echo-planar imaging (EPI)	4000	millisecond	UNITSONT	UO:0000028	12	millisecond	UNITSONT	UO:0000028					3.125x3.125x6	millimeter	UNITSONT	UO:0000016	64x64x24	millimeter	UNITSONT	UO:0000016						1.5	second	UNITSONT	UO:0000010	1.2	second	UNITSONT	UO:0000010	330	second	UNITSONT	UO:0000010	PEDS114_20130328_Pseudo continuous arterial spin labeled (pCASL) image Acquisition	20130328	PEDS114/20130328/PCASL/PEDS114_20130328_pcasl_1.nii.gz
PEDS115	Magnetic Resonance Imaging	Siemens 3T TIM Trio	Siemens	3	tesla	UNITSONT	UO:0000228	Pseudo continuous arterial spin labeled (pCASL) image Acquisition	gradient-echo echo-planar imaging (EPI)	4000	millisecond	UNITSONT	UO:0000028	12	millisecond	UNITSONT	UO:0000028					3.125x3.125x6	millimeter	UNITSONT	UO:0000016	64x64x24	millimeter	UNITSONT	UO:0000016						1.5	second	UNITSONT	UO:0000010	1.2	second	UNITSONT	UO:0000010	330	second	UNITSONT	UO:0000010	PEDS115_20130404_Pseudo continuous arterial spin labeled (pCASL) image Acquisition	20130404	PEDS115/20130404/PCASL/PEDS115_20130404_pcasl_1.nii.gz
PEDS116	Magnetic Resonance Imaging	Siemens 3T TIM Trio	Siemens	3	tesla	UNITSONT	UO:0000228	Pseudo continuous arterial spin labeled (pCASL) image Acquisition	gradient-echo echo-planar imaging (EPI)	4000	millisecond	UNITSONT	UO:0000028	12	millisecond	UNITSONT	UO:0000028					3.125x3.125x6	millimeter	UNITSONT	UO:0000016	64x64x24	millimeter	UNITSONT	UO:0000016						1.5	second	UNITSONT	UO:0000010	1.2	second	UNITSONT	UO:0000010	330	second	UNITSONT	UO:0000010	PEDS116_20130412_Pseudo continuous arterial spin labeled (pCASL) image Acquisition	20130412	PEDS116/20130412/PCASL/PEDS116_20130412_pcasl_1.nii.gz
PEDS117	Magnetic Resonance Imaging	Siemens 3T TIM Trio	Siemens	3	tesla	UNITSONT	UO:0000228	Pseudo continuous arterial spin labeled (pCASL) image Acquisition	gradient-echo echo-planar imaging (EPI)	4000	millisecond	UNITSONT	UO:0000028	12	millisecond	UNITSONT	UO:0000028					3.125x3.125x6	millimeter	UNITSONT	UO:0000016	64x64x24	millimeter	UNITSONT	UO:0000016						1.5	second	UNITSONT	UO:0000010	1.2	second	UNITSONT	UO:0000010	330	second	UNITSONT	UO:0000010	PEDS117_20130426_Pseudo continuous arterial spin labeled (pCASL) image Acquisition	20130426	PEDS117/20130426/PCASL/PEDS117_20130426_pcasl_1.nii.gz
PEDS118	Magnetic Resonance Imaging	Siemens 3T TIM Trio	Siemens	3	tesla	UNITSONT	UO:0000228	Pseudo continuous arterial spin labeled (pCASL) image Acquisition	gradient-echo echo-planar imaging (EPI)	4000	millisecond	UNITSONT	UO:0000028	12	millisecond	UNITSONT	UO:0000028					3.125x3.125x6	millimeter	UNITSONT	UO:0000016	64x64x24	millimeter	UNITSONT	UO:0000016						1.5	second	UNITSONT	UO:0000010	1.2	second	UNITSONT	UO:0000010	330	second	UNITSONT	UO:0000010	PEDS118_20130507_Pseudo continuous arterial spin labeled (pCASL) image Acquisition	20130507	PEDS118/20130507/PCASL/PEDS118_20130507_pcasl_1.nii.gz
PEDS119	Magnetic Resonance Imaging	Siemens 3T TIM Trio	Siemens	3	tesla	UNITSONT	UO:0000228	Pseudo continuous arterial spin labeled (pCASL) image Acquisition	gradient-echo echo-planar imaging (EPI)	4000	millisecond	UNITSONT	UO:0000028	12	millisecond	UNITSONT	UO:0000028					3.125x3.125x6	millimeter	UNITSONT	UO:0000016	64x64x24	millimeter	UNITSONT	UO:0000016						1.5	second	UNITSONT	UO:0000010	1.2	second	UNITSONT	UO:0000010	330	second	UNITSONT	UO:0000010	PEDS119_20130517_Pseudo continuous arterial spin labeled (pCASL) image Acquisition	20130517	PEDS119/20130517/PCASL/PEDS119_20130517_pcasl_1.nii.gz
PEDS120	Magnetic Resonance Imaging	Siemens 3T TIM Trio	Siemens	3	tesla	UNITSONT	UO:0000228	Pseudo continuous arterial spin labeled (pCASL) image Acquisition	gradient-echo echo-planar imaging (EPI)	4000	millisecond	UNITSONT	UO:0000028	12	millisecond	UNITSONT	UO:0000028					3.125x3.125x6	millimeter	UNITSONT	UO:0000016	64x64x24	millimeter	UNITSONT	UO:0000016						1.5	second	UNITSONT	UO:0000010	1.2	second	UNITSONT	UO:0000010	330	second	UNITSONT	UO:0000010	PEDS120_20130517_Pseudo continuous arterial spin labeled (pCASL) image Acquisition	20130517	PEDS120/20130517/PCASL/PEDS120_20130517_pcasl_1.nii.gz
PEDS121	Magnetic Resonance Imaging	Siemens 3T TIM Trio	Siemens	3	tesla	UNITSONT	UO:0000228	Pseudo continuous arterial spin labeled (pCASL) image Acquisition	gradient-echo echo-planar imaging (EPI)	4000	millisecond	UNITSONT	UO:0000028	12	millisecond	UNITSONT	UO:0000028					3.125x3.125x6	millimeter	UNITSONT	UO:0000016	64x64x24	millimeter	UNITSONT	UO:0000016						1.5	second	UNITSONT	UO:0000010	1.2	second	UNITSONT	UO:0000010	330	second	UNITSONT	UO:0000010	PEDS121_20130520_Pseudo continuous arterial spin labeled (pCASL) image Acquisition	20130520	PEDS121/20130520/PCASL/PEDS121_20130520_pcasl_1.nii.gz
PEDS122	Magnetic Resonance Imaging	Siemens 3T TIM Trio	Siemens	3	tesla	UNITSONT	UO:0000228	Pseudo continuous arterial spin labeled (pCASL) image Acquisition	gradient-echo echo-planar imaging (EPI)	4000	millisecond	UNITSONT	UO:0000028	12	millisecond	UNITSONT	UO:0000028					3.125x3.125x6	millimeter	UNITSONT	UO:0000016	64x64x24	millimeter	UNITSONT	UO:0000016						1.5	second	UNITSONT	UO:0000010	1.2	second	UNITSONT	UO:0000010	330	second	UNITSONT	UO:0000010	PEDS122_20130520_Pseudo continuous arterial spin labeled (pCASL) image Acquisition	20130520	PEDS122/20130520/PCASL/PEDS122_20130520_pcasl_1.nii.gz
PEDS123	Magnetic Resonance Imaging	Siemens 3T TIM Trio	Siemens	3	tesla	UNITSONT	UO:0000228	Pseudo continuous arterial spin labeled (pCASL) image Acquisition	gradient-echo echo-planar imaging (EPI)	4000	millisecond	UNITSONT	UO:0000028	12	millisecond	UNITSONT	UO:0000028					3.125x3.125x6	millimeter	UNITSONT	UO:0000016	64x64x24	millimeter	UNITSONT	UO:0000016						1.5	second	UNITSONT	UO:0000010	1.2	second	UNITSONT	UO:0000010	330	second	UNITSONT	UO:0000010	PEDS123_20130530_Pseudo continuous arterial spin labeled (pCASL) image Acquisition	20130530	PEDS123/20130530/PCASL/PEDS123_20130530_pcasl_1.nii.gz
PEDS124	Magnetic Resonance Imaging	Siemens 3T TIM Trio	Siemens	3	tesla	UNITSONT	UO:0000228	Pseudo continuous arterial spin labeled (pCASL) image Acquisition	gradient-echo echo-planar imaging (EPI)	4000	millisecond	UNITSONT	UO:0000028	12	millisecond	UNITSONT	UO:0000028					3.125x3.125x6	millimeter	UNITSONT	UO:0000016	64x64x24	millimeter	UNITSONT	UO:0000016						1.5	second	UNITSONT	UO:0000010	1.2	second	UNITSONT	UO:0000010	330	second	UNITSONT	UO:0000010	PEDS124_20130613_Pseudo continuous arterial spin labeled (pCASL) image Acquisition	20130613	PEDS124/20130613/PCASL/PEDS124_20130613_pcasl_1.nii.gz
PEDS125	Magnetic Resonance Imaging	Siemens 3T TIM Trio	Siemens	3	tesla	UNITSONT	UO:0000228	Pseudo continuous arterial spin labeled (pCASL) image Acquisition	gradient-echo echo-planar imaging (EPI)	4000	millisecond	UNITSONT	UO:0000028	12	millisecond	UNITSONT	UO:0000028					3.125x3.125x6	millimeter	UNITSONT	UO:0000016	64x64x24	millimeter	UNITSONT	UO:0000016						1.5	second	UNITSONT	UO:0000010	1.2	second	UNITSONT	UO:0000010	330	second	UNITSONT	UO:0000010	PEDS125_20130614_Pseudo continuous arterial spin labeled (pCASL) image Acquisition	20130614	PEDS125/20130614/PCASL/PEDS125_20130614_pcasl_1.nii.gz
PEDS126	Magnetic Resonance Imaging	Siemens 3T TIM Trio	Siemens	3	tesla	UNITSONT	UO:0000228	Pseudo continuous arterial spin labeled (pCASL) image Acquisition	gradient-echo echo-planar imaging (EPI)	4000	millisecond	UNITSONT	UO:0000028	12	millisecond	UNITSONT	UO:0000028					3.125x3.125x6	millimeter	UNITSONT	UO:0000016	64x64x24	millimeter	UNITSONT	UO:0000016						1.5	second	UNITSONT	UO:0000010	1.2	second	UNITSONT	UO:0000010	330	second	UNITSONT	UO:0000010	PEDS126_20130620_Pseudo continuous arterial spin labeled (pCASL) image Acquisition	20130620	PEDS126/20130620/PCASL/PEDS126_20130620_pcasl_1.nii.gz
PEDS127	Magnetic Resonance Imaging	Siemens 3T TIM Trio	Siemens	3	tesla	UNITSONT	UO:0000228	Pseudo continuous arterial spin labeled (pCASL) image Acquisition	gradient-echo echo-planar imaging (EPI)	4000	millisecond	UNITSONT	UO:0000028	12	millisecond	UNITSONT	UO:0000028					3.125x3.125x6	millimeter	UNITSONT	UO:0000016	64x64x24	millimeter	UNITSONT	UO:0000016						1.5	second	UNITSONT	UO:0000010	1.2	second	UNITSONT	UO:0000010	330	second	UNITSONT	UO:0000010	PEDS127_20130717_Pseudo continuous arterial spin labeled (pCASL) image Acquisition	20130717	PEDS127/20130717/PCASL/PEDS127_20130717_pcasl_1.nii.gz
#DWI_radial diffusion
PEDS007	Magnetic Resonance Imaging	Siemens 3T TIM Trio	Siemens	3	tesla	UNITSONT	UO:0000228	Diffusion Tensor Acquisition	single-shot multi-slice using spin-echo EPI	9500	millisecond	UNITSONT	UO:0000028	87	millisecond	UNITSONT	UO:0000028					2x2x2	millimeter	UNITSONT	UO:0000016	128x128x75	millimeter	UNITSONT	UO:0000016	90	degree	UNITSONT	UO:0000185														PEDS007_20100709_Diffusion Tensor Acquisition_radial diffusion	20100709	PEDS007/20100709/DWI/PEDS007_20100709_0019_DTI_1_1x0_30x1000.nii.gz
PEDS007	Magnetic Resonance Imaging	Siemens 3T TIM Trio	Siemens	3	tesla	UNITSONT	UO:0000228	Diffusion Tensor Acquisition	single-shot multi-slice using spin-echo EPI	9500	millisecond	UNITSONT	UO:0000028	87	millisecond	UNITSONT	UO:0000028					2x2x2	millimeter	UNITSONT	UO:0000016	128x128x75	millimeter	UNITSONT	UO:0000016	90	degree	UNITSONT	UO:0000185														PEDS007_20110903_Diffusion Tensor Acquisition_radial diffusion	20110903	PEDS007/20110903/DWI/PEDS007_20110903_0019_DTI_1_1x0_30x1000.nii.gz
PEDS007	Magnetic Resonance Imaging	Siemens 3T TIM Trio	Siemens	3	tesla	UNITSONT	UO:0000228	Diffusion Tensor Acquisition	single-shot multi-slice using spin-echo EPI	9500	millisecond	UNITSONT	UO:0000028	87	millisecond	UNITSONT	UO:0000028					2x2x2	millimeter	UNITSONT	UO:0000016	128x128x75	millimeter	UNITSONT	UO:0000016	90	degree	UNITSONT	UO:0000185														PEDS007_20120908_Diffusion Tensor Acquisition_radial diffusion	20120908	PEDS007/20120908/DWI/PEDS007_20120908_0019_DTI_1_1x0_30x1000.nii.gz
PEDS008	Magnetic Resonance Imaging	Siemens 3T TIM Trio	Siemens	3	tesla	UNITSONT	UO:0000228	Diffusion Tensor Acquisition	single-shot multi-slice using spin-echo EPI	9500	millisecond	UNITSONT	UO:0000028	87	millisecond	UNITSONT	UO:0000028					2x2x2	millimeter	UNITSONT	UO:0000016	128x128x75	millimeter	UNITSONT	UO:0000016	90	degree	UNITSONT	UO:0000185														PEDS008_20100711_Diffusion Tensor Acquisition_radial diffusion	20100711	PEDS008/20100711/DWI/PEDS008_20100711_0017_DTI_1_1x0_30x1000.nii.gz
PEDS008	Magnetic Resonance Imaging	Siemens 3T TIM Trio	Siemens	3	tesla	UNITSONT	UO:0000228	Diffusion Tensor Acquisition	single-shot multi-slice using spin-echo EPI	9500	millisecond	UNITSONT	UO:0000028	87	millisecond	UNITSONT	UO:0000028					2x2x2	millimeter	UNITSONT	UO:0000016	128x128x75	millimeter	UNITSONT	UO:0000016	90	degree	UNITSONT	UO:0000185														PEDS008_20101120_Diffusion Tensor Acquisition_radial diffusion	20101120	PEDS008/20101120/DWI/PEDS008_20101120_0019_DTI_1_1x0_30x1000.nii.gz
PEDS009	Magnetic Resonance Imaging	Siemens 3T TIM Trio	Siemens	3	tesla	UNITSONT	UO:0000228	Diffusion Tensor Acquisition	single-shot multi-slice using spin-echo EPI	9500	millisecond	UNITSONT	UO:0000028	87	millisecond	UNITSONT	UO:0000028					2x2x2	millimeter	UNITSONT	UO:0000016	128x128x75	millimeter	UNITSONT	UO:0000016	90	degree	UNITSONT	UO:0000185														PEDS009_20100713_Diffusion Tensor Acquisition_radial diffusion	20100713	PEDS009/20100713/DWI/PEDS009_20100713_0017_DTI_1_1x0_30x1000.nii.gz
PEDS010	Magnetic Resonance Imaging	Siemens 3T TIM Trio	Siemens	3	tesla	UNITSONT	UO:0000228	Diffusion Tensor Acquisition	single-shot multi-slice using spin-echo EPI	9500	millisecond	UNITSONT	UO:0000028	87	millisecond	UNITSONT	UO:0000028					2x2x2	millimeter	UNITSONT	UO:0000016	128x128x75	millimeter	UNITSONT	UO:0000016	90	degree	UNITSONT	UO:0000185														PEDS010_20101008_Diffusion Tensor Acquisition_radial diffusion	20101008	PEDS010/20101008/DWI/PEDS010_20101008_0014_DTI_1_1x0_30x1000.nii.gz
PEDS012	Magnetic Resonance Imaging	Siemens 3T TIM Trio	Siemens	3	tesla	UNITSONT	UO:0000228	Diffusion Tensor Acquisition	single-shot multi-slice using spin-echo EPI	9500	millisecond	UNITSONT	UO:0000028	87	millisecond	UNITSONT	UO:0000028					2x2x2	millimeter	UNITSONT	UO:0000016	128x128x75	millimeter	UNITSONT	UO:0000016	90	degree	UNITSONT	UO:0000185														PEDS012_20100813_Diffusion Tensor Acquisition_radial diffusion	20100813	PEDS012/20100813/DWI/PEDS012_20100813_0017_DTI_1_1x0_30x1000.nii.gz
PEDS012	Magnetic Resonance Imaging	Siemens 3T TIM Trio	Siemens	3	tesla	UNITSONT	UO:0000228	Diffusion Tensor Acquisition	single-shot multi-slice using spin-echo EPI	9500	millisecond	UNITSONT	UO:0000028	87	millisecond	UNITSONT	UO:0000028					2x2x2	millimeter	UNITSONT	UO:0000016	128x128x75	millimeter	UNITSONT	UO:0000016	90	degree	UNITSONT	UO:0000185														PEDS012_20110902_Diffusion Tensor Acquisition_radial diffusion	20110902	PEDS012/20110902/DWI/PEDS012_20110902_0020_DTI_1_1x0_30x1000.nii.gz
PEDS012	Magnetic Resonance Imaging	Siemens 3T TIM Trio	Siemens	3	tesla	UNITSONT	UO:0000228	Diffusion Tensor Acquisition	single-shot multi-slice using spin-echo EPI	9500	millisecond	UNITSONT	UO:0000028	87	millisecond	UNITSONT	UO:0000028					2x2x2	millimeter	UNITSONT	UO:0000016	128x128x75	millimeter	UNITSONT	UO:0000016	90	degree	UNITSONT	UO:0000185														PEDS012_20121031_Diffusion Tensor Acquisition_radial diffusion	20121031	PEDS012/20121031/DWI/PEDS012_20121031_0019_DTI_1_1x0_30x1000.nii.gz
PEDS013	Magnetic Resonance Imaging	Siemens 3T TIM Trio	Siemens	3	tesla	UNITSONT	UO:0000228	Diffusion Tensor Acquisition	single-shot multi-slice using spin-echo EPI	9500	millisecond	UNITSONT	UO:0000028	87	millisecond	UNITSONT	UO:0000028					2x2x2	millimeter	UNITSONT	UO:0000016	128x128x75	millimeter	UNITSONT	UO:0000016	90	degree	UNITSONT	UO:0000185														PEDS013_20100831_Diffusion Tensor Acquisition_radial diffusion	20100831	PEDS013/20100831/DWI/PEDS013_20100831_0017_DTI_1_1x0_30x1000.nii.gz
PEDS013	Magnetic Resonance Imaging	Siemens 3T TIM Trio	Siemens	3	tesla	UNITSONT	UO:0000228	Diffusion Tensor Acquisition	single-shot multi-slice using spin-echo EPI	9500	millisecond	UNITSONT	UO:0000028	87	millisecond	UNITSONT	UO:0000028					2x2x2	millimeter	UNITSONT	UO:0000016	128x128x75	millimeter	UNITSONT	UO:0000016	90	degree	UNITSONT	UO:0000185														PEDS013_20101111_Diffusion Tensor Acquisition_radial diffusion	20101111	PEDS013/20101111/DWI/PEDS013_20101111_0013_DTI_1_1x0_30x1000.nii.gz
PEDS013	Magnetic Resonance Imaging	Siemens 3T TIM Trio	Siemens	3	tesla	UNITSONT	UO:0000228	Diffusion Tensor Acquisition	single-shot multi-slice using spin-echo EPI	9500	millisecond	UNITSONT	UO:0000028	87	millisecond	UNITSONT	UO:0000028					2x2x2	millimeter	UNITSONT	UO:0000016	128x128x75	millimeter	UNITSONT	UO:0000016	90	degree	UNITSONT	UO:0000185														PEDS013_20110905_Diffusion Tensor Acquisition_radial diffusion	20110905	PEDS013/20110905/DWI/PEDS013_20110905_0019_DTI_1_1x0_30x1000.nii.gz
PEDS013	Magnetic Resonance Imaging	Siemens 3T TIM Trio	Siemens	3	tesla	UNITSONT	UO:0000228	Diffusion Tensor Acquisition	single-shot multi-slice using spin-echo EPI	9500	millisecond	UNITSONT	UO:0000028	87	millisecond	UNITSONT	UO:0000028					2x2x2	millimeter	UNITSONT	UO:0000016	128x128x75	millimeter	UNITSONT	UO:0000016	90	degree	UNITSONT	UO:0000185														PEDS013_20120821_Diffusion Tensor Acquisition_radial diffusion	20120821	PEDS013/20120821/DWI/PEDS013_20120821_0019_DTI_1_1x0_30x1000.nii.gz
PEDS014	Magnetic Resonance Imaging	Siemens 3T TIM Trio	Siemens	3	tesla	UNITSONT	UO:0000228	Diffusion Tensor Acquisition	single-shot multi-slice using spin-echo EPI	9500	millisecond	UNITSONT	UO:0000028	87	millisecond	UNITSONT	UO:0000028					2x2x2	millimeter	UNITSONT	UO:0000016	128x128x75	millimeter	UNITSONT	UO:0000016	90	degree	UNITSONT	UO:0000185														PEDS014_20100831_Diffusion Tensor Acquisition_radial diffusion	20100831	PEDS014/20100831/DWI/PEDS014_20100831_0017_DTI_1_1x0_30x1000.nii.gz
PEDS014	Magnetic Resonance Imaging	Siemens 3T TIM Trio	Siemens	3	tesla	UNITSONT	UO:0000228	Diffusion Tensor Acquisition	single-shot multi-slice using spin-echo EPI	9500	millisecond	UNITSONT	UO:0000028	87	millisecond	UNITSONT	UO:0000028					2x2x2	millimeter	UNITSONT	UO:0000016	128x128x75	millimeter	UNITSONT	UO:0000016	90	degree	UNITSONT	UO:0000185														PEDS014_20110823_Diffusion Tensor Acquisition_radial diffusion	20110823	PEDS014/20110823/DWI/PEDS014_20110823_0020_DTI_1_1x0_30x1000.nii.gz
PEDS014	Magnetic Resonance Imaging	Siemens 3T TIM Trio	Siemens	3	tesla	UNITSONT	UO:0000228	Diffusion Tensor Acquisition	single-shot multi-slice using spin-echo EPI	9500	millisecond	UNITSONT	UO:0000028	87	millisecond	UNITSONT	UO:0000028					2x2x2	millimeter	UNITSONT	UO:0000016	128x128x75	millimeter	UNITSONT	UO:0000016	90	degree	UNITSONT	UO:0000185														PEDS014_20120825_Diffusion Tensor Acquisition_radial diffusion	20120825	PEDS014/20120825/DWI/PEDS014_20120825_0019_DTI_1_1x0_30x1000.nii.gz
PEDS015	Magnetic Resonance Imaging	Siemens 3T TIM Trio	Siemens	3	tesla	UNITSONT	UO:0000228	Diffusion Tensor Acquisition	single-shot multi-slice using spin-echo EPI	9500	millisecond	UNITSONT	UO:0000028	87	millisecond	UNITSONT	UO:0000028					2x2x2	millimeter	UNITSONT	UO:0000016	128x128x75	millimeter	UNITSONT	UO:0000016	90	degree	UNITSONT	UO:0000185														PEDS015_20100901_Diffusion Tensor Acquisition_radial diffusion	20100901	PEDS015/20100901/DWI/PEDS015_20100901_0017_DTI_1_1x0_30x1000.nii.gz
PEDS015	Magnetic Resonance Imaging	Siemens 3T TIM Trio	Siemens	3	tesla	UNITSONT	UO:0000228	Diffusion Tensor Acquisition	single-shot multi-slice using spin-echo EPI	9500	millisecond	UNITSONT	UO:0000028	87	millisecond	UNITSONT	UO:0000028					2x2x2	millimeter	UNITSONT	UO:0000016	128x128x75	millimeter	UNITSONT	UO:0000016	90	degree	UNITSONT	UO:0000185														PEDS015_20110812_Diffusion Tensor Acquisition_radial diffusion	20110812	PEDS015/20110812/DWI/PEDS015_20110812_0019_DTI_1_1x0_30x1000.nii.gz
PEDS016	Magnetic Resonance Imaging	Siemens 3T TIM Trio	Siemens	3	tesla	UNITSONT	UO:0000228	Diffusion Tensor Acquisition	single-shot multi-slice using spin-echo EPI	9500	millisecond	UNITSONT	UO:0000028	87	millisecond	UNITSONT	UO:0000028					2x2x2	millimeter	UNITSONT	UO:0000016	128x128x75	millimeter	UNITSONT	UO:0000016	90	degree	UNITSONT	UO:0000185														PEDS016_20100901_Diffusion Tensor Acquisition_radial diffusion	20100901	PEDS016/20100901/DWI/PEDS016_20100901_0020_DTI_1_1x0_30x1000.nii.gz
PEDS017	Magnetic Resonance Imaging	Siemens 3T TIM Trio	Siemens	3	tesla	UNITSONT	UO:0000228	Diffusion Tensor Acquisition	single-shot multi-slice using spin-echo EPI	9500	millisecond	UNITSONT	UO:0000028	87	millisecond	UNITSONT	UO:0000028					2x2x2	millimeter	UNITSONT	UO:0000016	128x128x75	millimeter	UNITSONT	UO:0000016	90	degree	UNITSONT	UO:0000185														PEDS017_20100902_Diffusion Tensor Acquisition_radial diffusion	20100902	PEDS017/20100902/DWI/PEDS017_20100902_0019_DTI_1_1x0_30x1000.nii.gz
PEDS018	Magnetic Resonance Imaging	Siemens 3T TIM Trio	Siemens	3	tesla	UNITSONT	UO:0000228	Diffusion Tensor Acquisition	single-shot multi-slice using spin-echo EPI	9500	millisecond	UNITSONT	UO:0000028	87	millisecond	UNITSONT	UO:0000028					2x2x2	millimeter	UNITSONT	UO:0000016	128x128x75	millimeter	UNITSONT	UO:0000016	90	degree	UNITSONT	UO:0000185														PEDS018_20100908_Diffusion Tensor Acquisition_radial diffusion	20100908	PEDS018/20100908/DWI/PEDS018_20100908_0020_DTI_1_1x0_30x1000.nii.gz
PEDS019	Magnetic Resonance Imaging	Siemens 3T TIM Trio	Siemens	3	tesla	UNITSONT	UO:0000228	Diffusion Tensor Acquisition	single-shot multi-slice using spin-echo EPI	9500	millisecond	UNITSONT	UO:0000028	87	millisecond	UNITSONT	UO:0000028					2x2x2	millimeter	UNITSONT	UO:0000016	128x128x75	millimeter	UNITSONT	UO:0000016	90	degree	UNITSONT	UO:0000185														PEDS019_20100909_Diffusion Tensor Acquisition_radial diffusion	20100909	PEDS019/20100909/DWI/PEDS019_20100909_0021_DTI_1_1x0_30x1000.nii.gz
PEDS020	Magnetic Resonance Imaging	Siemens 3T TIM Trio	Siemens	3	tesla	UNITSONT	UO:0000228	Diffusion Tensor Acquisition	single-shot multi-slice using spin-echo EPI	9500	millisecond	UNITSONT	UO:0000028	87	millisecond	UNITSONT	UO:0000028					2x2x2	millimeter	UNITSONT	UO:0000016	128x128x75	millimeter	UNITSONT	UO:0000016	90	degree	UNITSONT	UO:0000185														PEDS020_20100917_Diffusion Tensor Acquisition_radial diffusion	20100917	PEDS020/20100917/DWI/PEDS020_20100917_0019_DTI_1_1x0_30x1000.nii.gz
PEDS021	Magnetic Resonance Imaging	Siemens 3T TIM Trio	Siemens	3	tesla	UNITSONT	UO:0000228	Diffusion Tensor Acquisition	single-shot multi-slice using spin-echo EPI	9500	millisecond	UNITSONT	UO:0000028	87	millisecond	UNITSONT	UO:0000028					2x2x2	millimeter	UNITSONT	UO:0000016	128x128x75	millimeter	UNITSONT	UO:0000016	90	degree	UNITSONT	UO:0000185														PEDS021_20101017_Diffusion Tensor Acquisition_radial diffusion	20101017	PEDS021/20101017/DWI/PEDS021_20101017_0014_DTI_1_1x0_30x1000.nii.gz
PEDS021	Magnetic Resonance Imaging	Siemens 3T TIM Trio	Siemens	3	tesla	UNITSONT	UO:0000228	Diffusion Tensor Acquisition	single-shot multi-slice using spin-echo EPI	9500	millisecond	UNITSONT	UO:0000028	87	millisecond	UNITSONT	UO:0000028					2x2x2	millimeter	UNITSONT	UO:0000016	128x128x75	millimeter	UNITSONT	UO:0000016	90	degree	UNITSONT	UO:0000185														PEDS021_20111023_Diffusion Tensor Acquisition_radial diffusion	20111023	PEDS021/20111023/DWI/PEDS021_20111023_0019_DTI_1_1x0_30x1000.nii.gz
PEDS021	Magnetic Resonance Imaging	Siemens 3T TIM Trio	Siemens	3	tesla	UNITSONT	UO:0000228	Diffusion Tensor Acquisition	single-shot multi-slice using spin-echo EPI	9500	millisecond	UNITSONT	UO:0000028	87	millisecond	UNITSONT	UO:0000028					2x2x2	millimeter	UNITSONT	UO:0000016	128x128x75	millimeter	UNITSONT	UO:0000016	90	degree	UNITSONT	UO:0000185														PEDS021_20121202_Diffusion Tensor Acquisition_radial diffusion	20121202	PEDS021/20121202/DWI/PEDS021_20121202_0022_DTI_1_1x0_30x1000.nii.gz
PEDS022	Magnetic Resonance Imaging	Siemens 3T TIM Trio	Siemens	3	tesla	UNITSONT	UO:0000228	Diffusion Tensor Acquisition	single-shot multi-slice using spin-echo EPI	9500	millisecond	UNITSONT	UO:0000028	87	millisecond	UNITSONT	UO:0000028					2x2x2	millimeter	UNITSONT	UO:0000016	128x128x75	millimeter	UNITSONT	UO:0000016	90	degree	UNITSONT	UO:0000185														PEDS022_20101010_Diffusion Tensor Acquisition_radial diffusion	20101010	PEDS022/20101010/DWI/PEDS022_20101010_0021_DTI_1_1x0_30x1000.nii.gz
PEDS022	Magnetic Resonance Imaging	Siemens 3T TIM Trio	Siemens	3	tesla	UNITSONT	UO:0000228	Diffusion Tensor Acquisition	single-shot multi-slice using spin-echo EPI	9500	millisecond	UNITSONT	UO:0000028	87	millisecond	UNITSONT	UO:0000028					2x2x2	millimeter	UNITSONT	UO:0000016	128x128x75	millimeter	UNITSONT	UO:0000016	90	degree	UNITSONT	UO:0000185														PEDS022_20111216_Diffusion Tensor Acquisition_radial diffusion	20111216	PEDS022/20111216/DWI/PEDS022_20111216_0019_DTI_1_1x0_30x1000.nii.gz
PEDS022	Magnetic Resonance Imaging	Siemens 3T TIM Trio	Siemens	3	tesla	UNITSONT	UO:0000228	Diffusion Tensor Acquisition	single-shot multi-slice using spin-echo EPI	9500	millisecond	UNITSONT	UO:0000028	87	millisecond	UNITSONT	UO:0000028					2x2x2	millimeter	UNITSONT	UO:0000016	128x128x75	millimeter	UNITSONT	UO:0000016	90	degree	UNITSONT	UO:0000185														PEDS022_20121102_Diffusion Tensor Acquisition_radial diffusion	20121102	PEDS022/20121102/DWI/PEDS022_20121102_0020_DTI_1_1x0_30x1000.nii.gz
PEDS023	Magnetic Resonance Imaging	Siemens 3T TIM Trio	Siemens	3	tesla	UNITSONT	UO:0000228	Diffusion Tensor Acquisition	single-shot multi-slice using spin-echo EPI	9500	millisecond	UNITSONT	UO:0000028	87	millisecond	UNITSONT	UO:0000028					2x2x2	millimeter	UNITSONT	UO:0000016	128x128x75	millimeter	UNITSONT	UO:0000016	90	degree	UNITSONT	UO:0000185														PEDS023_20101011_Diffusion Tensor Acquisition_radial diffusion	20101011	PEDS023/20101011/DWI/PEDS023_20101011_0020_DTI_1_1x0_30x1000.nii.gz
PEDS024	Magnetic Resonance Imaging	Siemens 3T TIM Trio	Siemens	3	tesla	UNITSONT	UO:0000228	Diffusion Tensor Acquisition	single-shot multi-slice using spin-echo EPI	9500	millisecond	UNITSONT	UO:0000028	87	millisecond	UNITSONT	UO:0000028					2x2x2	millimeter	UNITSONT	UO:0000016	128x128x75	millimeter	UNITSONT	UO:0000016	90	degree	UNITSONT	UO:0000185														PEDS024_20101019_Diffusion Tensor Acquisition_radial diffusion	20101019	PEDS024/20101019/DWI/PEDS024_20101019_0019_DTI_1_1x0_30x1000.nii.gz
PEDS025	Magnetic Resonance Imaging	Siemens 3T TIM Trio	Siemens	3	tesla	UNITSONT	UO:0000228	Diffusion Tensor Acquisition	single-shot multi-slice using spin-echo EPI	9500	millisecond	UNITSONT	UO:0000028	87	millisecond	UNITSONT	UO:0000028					2x2x2	millimeter	UNITSONT	UO:0000016	128x128x75	millimeter	UNITSONT	UO:0000016	90	degree	UNITSONT	UO:0000185														PEDS025_20101019_Diffusion Tensor Acquisition_radial diffusion	20101019	PEDS025/20101019/DWI/PEDS025_20101019_0019_DTI_1_1x0_30x1000.nii.gz
PEDS026	Magnetic Resonance Imaging	Siemens 3T TIM Trio	Siemens	3	tesla	UNITSONT	UO:0000228	Diffusion Tensor Acquisition	single-shot multi-slice using spin-echo EPI	9500	millisecond	UNITSONT	UO:0000028	87	millisecond	UNITSONT	UO:0000028					2x2x2	millimeter	UNITSONT	UO:0000016	128x128x75	millimeter	UNITSONT	UO:0000016	90	degree	UNITSONT	UO:0000185														PEDS026_20101026_Diffusion Tensor Acquisition_radial diffusion	20101026	PEDS026/20101026/DWI/PEDS026_20101026_0020_DTI_1_1x0_30x1000.nii.gz
PEDS027	Magnetic Resonance Imaging	Siemens 3T TIM Trio	Siemens	3	tesla	UNITSONT	UO:0000228	Diffusion Tensor Acquisition	single-shot multi-slice using spin-echo EPI	9500	millisecond	UNITSONT	UO:0000028	87	millisecond	UNITSONT	UO:0000028					2x2x2	millimeter	UNITSONT	UO:0000016	128x128x75	millimeter	UNITSONT	UO:0000016	90	degree	UNITSONT	UO:0000185														PEDS027_20101106_Diffusion Tensor Acquisition_radial diffusion	20101106	PEDS027/20101106/DWI/PEDS027_20101106_0019_DTI_1_1x0_30x1000.nii.gz
PEDS027	Magnetic Resonance Imaging	Siemens 3T TIM Trio	Siemens	3	tesla	UNITSONT	UO:0000228	Diffusion Tensor Acquisition	single-shot multi-slice using spin-echo EPI	9500	millisecond	UNITSONT	UO:0000028	87	millisecond	UNITSONT	UO:0000028					2x2x2	millimeter	UNITSONT	UO:0000016	128x128x75	millimeter	UNITSONT	UO:0000016	90	degree	UNITSONT	UO:0000185														PEDS027_20111209_Diffusion Tensor Acquisition_radial diffusion	20111209	PEDS027/20111209/DWI/PEDS027_20111209_0021_DTI_1_1x0_30x1000.nii.gz
PEDS027	Magnetic Resonance Imaging	Siemens 3T TIM Trio	Siemens	3	tesla	UNITSONT	UO:0000228	Diffusion Tensor Acquisition	single-shot multi-slice using spin-echo EPI	9500	millisecond	UNITSONT	UO:0000028	87	millisecond	UNITSONT	UO:0000028					2x2x2	millimeter	UNITSONT	UO:0000016	128x128x75	millimeter	UNITSONT	UO:0000016	90	degree	UNITSONT	UO:0000185														PEDS027_20121209_Diffusion Tensor Acquisition_radial diffusion	20121209	PEDS027/20121209/DWI/PEDS027_20121209_0019_DTI_1_1x0_30x1000.nii.gz
PEDS028	Magnetic Resonance Imaging	Siemens 3T TIM Trio	Siemens	3	tesla	UNITSONT	UO:0000228	Diffusion Tensor Acquisition	single-shot multi-slice using spin-echo EPI	9500	millisecond	UNITSONT	UO:0000028	87	millisecond	UNITSONT	UO:0000028					2x2x2	millimeter	UNITSONT	UO:0000016	128x128x75	millimeter	UNITSONT	UO:0000016	90	degree	UNITSONT	UO:0000185														PEDS028_20101109_Diffusion Tensor Acquisition_radial diffusion	20101109	PEDS028/20101109/DWI/PEDS028_20101109_0019_DTI_1_1x0_30x1000.nii.gz
PEDS029	Magnetic Resonance Imaging	Siemens 3T TIM Trio	Siemens	3	tesla	UNITSONT	UO:0000228	Diffusion Tensor Acquisition	single-shot multi-slice using spin-echo EPI	9500	millisecond	UNITSONT	UO:0000028	87	millisecond	UNITSONT	UO:0000028					2x2x2	millimeter	UNITSONT	UO:0000016	128x128x75	millimeter	UNITSONT	UO:0000016	90	degree	UNITSONT	UO:0000185														PEDS029_20101110_Diffusion Tensor Acquisition_radial diffusion	20101110	PEDS029/20101110/DWI/PEDS029_20101110_0022_DTI_1_1x0_30x1000.nii.gz
PEDS030	Magnetic Resonance Imaging	Siemens 3T TIM Trio	Siemens	3	tesla	UNITSONT	UO:0000228	Diffusion Tensor Acquisition	single-shot multi-slice using spin-echo EPI	9500	millisecond	UNITSONT	UO:0000028	87	millisecond	UNITSONT	UO:0000028					2x2x2	millimeter	UNITSONT	UO:0000016	128x128x75	millimeter	UNITSONT	UO:0000016	90	degree	UNITSONT	UO:0000185														PEDS030_20101115_Diffusion Tensor Acquisition_radial diffusion	20101115	PEDS030/20101115/DWI/PEDS030_20101115_0029_DTI_1_1x0_30x1000.nii.gz
PEDS030	Magnetic Resonance Imaging	Siemens 3T TIM Trio	Siemens	3	tesla	UNITSONT	UO:0000228	Diffusion Tensor Acquisition	single-shot multi-slice using spin-echo EPI	9500	millisecond	UNITSONT	UO:0000028	87	millisecond	UNITSONT	UO:0000028					2x2x2	millimeter	UNITSONT	UO:0000016	128x128x75	millimeter	UNITSONT	UO:0000016	90	degree	UNITSONT	UO:0000185														PEDS030_20111107_Diffusion Tensor Acquisition_radial diffusion	20111107	PEDS030/20111107/DWI/PEDS030_20111107_0019_DTI_1_1x0_30x1000.nii.gz
PEDS030	Magnetic Resonance Imaging	Siemens 3T TIM Trio	Siemens	3	tesla	UNITSONT	UO:0000228	Diffusion Tensor Acquisition	single-shot multi-slice using spin-echo EPI	9500	millisecond	UNITSONT	UO:0000028	87	millisecond	UNITSONT	UO:0000028					2x2x2	millimeter	UNITSONT	UO:0000016	128x128x75	millimeter	UNITSONT	UO:0000016	90	degree	UNITSONT	UO:0000185														PEDS030_20121212_Diffusion Tensor Acquisition_radial diffusion	20121212	PEDS030/20121212/DWI/PEDS030_20121212_0020_DTI_1_1x0_30x1000.nii.gz
PEDS031	Magnetic Resonance Imaging	Siemens 3T TIM Trio	Siemens	3	tesla	UNITSONT	UO:0000228	Diffusion Tensor Acquisition	single-shot multi-slice using spin-echo EPI	9500	millisecond	UNITSONT	UO:0000028	87	millisecond	UNITSONT	UO:0000028					2x2x2	millimeter	UNITSONT	UO:0000016	128x128x75	millimeter	UNITSONT	UO:0000016	90	degree	UNITSONT	UO:0000185														PEDS031_20101116_Diffusion Tensor Acquisition_radial diffusion	20101116	PEDS031/20101116/DWI/PEDS031_20101116_0019_DTI_1_1x0_30x1000.nii.gz
PEDS031	Magnetic Resonance Imaging	Siemens 3T TIM Trio	Siemens	3	tesla	UNITSONT	UO:0000228	Diffusion Tensor Acquisition	single-shot multi-slice using spin-echo EPI	9500	millisecond	UNITSONT	UO:0000028	87	millisecond	UNITSONT	UO:0000028					2x2x2	millimeter	UNITSONT	UO:0000016	128x128x75	millimeter	UNITSONT	UO:0000016	90	degree	UNITSONT	UO:0000185														PEDS031_20120125_Diffusion Tensor Acquisition_radial diffusion	20120125	PEDS031/20120125/DWI/PEDS031_20120125_0019_DTI_1_1x0_30x1000.nii.gz
PEDS031	Magnetic Resonance Imaging	Siemens 3T TIM Trio	Siemens	3	tesla	UNITSONT	UO:0000228	Diffusion Tensor Acquisition	single-shot multi-slice using spin-echo EPI	9500	millisecond	UNITSONT	UO:0000028	87	millisecond	UNITSONT	UO:0000028					2x2x2	millimeter	UNITSONT	UO:0000016	128x128x75	millimeter	UNITSONT	UO:0000016	90	degree	UNITSONT	UO:0000185														PEDS031_20121107_Diffusion Tensor Acquisition_radial diffusion	20121107	PEDS031/20121107/DWI/PEDS031_20121107_0022_DTI_1_1x0_30x1000.nii.gz
PEDS032	Magnetic Resonance Imaging	Siemens 3T TIM Trio	Siemens	3	tesla	UNITSONT	UO:0000228	Diffusion Tensor Acquisition	single-shot multi-slice using spin-echo EPI	9500	millisecond	UNITSONT	UO:0000028	87	millisecond	UNITSONT	UO:0000028					2x2x2	millimeter	UNITSONT	UO:0000016	128x128x75	millimeter	UNITSONT	UO:0000016	90	degree	UNITSONT	UO:0000185														PEDS032_20101116_Diffusion Tensor Acquisition_radial diffusion	20101116	PEDS032/20101116/DWI/PEDS032_20101116_0019_DTI_1_1x0_30x1000.nii.gz
PEDS034	Magnetic Resonance Imaging	Siemens 3T TIM Trio	Siemens	3	tesla	UNITSONT	UO:0000228	Diffusion Tensor Acquisition	single-shot multi-slice using spin-echo EPI	9500	millisecond	UNITSONT	UO:0000028	87	millisecond	UNITSONT	UO:0000028					2x2x2	millimeter	UNITSONT	UO:0000016	128x128x75	millimeter	UNITSONT	UO:0000016	90	degree	UNITSONT	UO:0000185														PEDS034_20101209_Diffusion Tensor Acquisition_radial diffusion	20101209	PEDS034/20101209/DWI/PEDS034_20101209_0021_DTI_1_1x0_30x1000.nii.gz
PEDS034	Magnetic Resonance Imaging	Siemens 3T TIM Trio	Siemens	3	tesla	UNITSONT	UO:0000228	Diffusion Tensor Acquisition	single-shot multi-slice using spin-echo EPI	9500	millisecond	UNITSONT	UO:0000028	87	millisecond	UNITSONT	UO:0000028					2x2x2	millimeter	UNITSONT	UO:0000016	128x128x75	millimeter	UNITSONT	UO:0000016	90	degree	UNITSONT	UO:0000185														PEDS034_20111220_Diffusion Tensor Acquisition_radial diffusion	20111220	PEDS034/20111220/DWI/PEDS034_20111220_0019_DTI_1_1x0_30x1000.nii.gz
PEDS034	Magnetic Resonance Imaging	Siemens 3T TIM Trio	Siemens	3	tesla	UNITSONT	UO:0000228	Diffusion Tensor Acquisition	single-shot multi-slice using spin-echo EPI	9500	millisecond	UNITSONT	UO:0000028	87	millisecond	UNITSONT	UO:0000028					2x2x2	millimeter	UNITSONT	UO:0000016	128x128x75	millimeter	UNITSONT	UO:0000016	90	degree	UNITSONT	UO:0000185														PEDS034_20121221_Diffusion Tensor Acquisition_radial diffusion	20121221	PEDS034/20121221/DWI/PEDS034_20121221_0019_DTI_1_1x0_30x1000.nii.gz
PEDS035	Magnetic Resonance Imaging	Siemens 3T TIM Trio	Siemens	3	tesla	UNITSONT	UO:0000228	Diffusion Tensor Acquisition	single-shot multi-slice using spin-echo EPI	9500	millisecond	UNITSONT	UO:0000028	87	millisecond	UNITSONT	UO:0000028					2x2x2	millimeter	UNITSONT	UO:0000016	128x128x75	millimeter	UNITSONT	UO:0000016	90	degree	UNITSONT	UO:0000185														PEDS035_20101221_Diffusion Tensor Acquisition_radial diffusion	20101221	PEDS035/20101221/DWI/PEDS035_20101221_0021_DTI_1_1x0_30x1000.nii.gz
PEDS036	Magnetic Resonance Imaging	Siemens 3T TIM Trio	Siemens	3	tesla	UNITSONT	UO:0000228	Diffusion Tensor Acquisition	single-shot multi-slice using spin-echo EPI	9500	millisecond	UNITSONT	UO:0000028	87	millisecond	UNITSONT	UO:0000028					2x2x2	millimeter	UNITSONT	UO:0000016	128x128x75	millimeter	UNITSONT	UO:0000016	90	degree	UNITSONT	UO:0000185														PEDS036_20110105_Diffusion Tensor Acquisition_radial diffusion	20110105	PEDS036/20110105/DWI/PEDS036_20110105_0017_DTI_1_1x0_30x1000.nii.gz
PEDS037	Magnetic Resonance Imaging	Siemens 3T TIM Trio	Siemens	3	tesla	UNITSONT	UO:0000228	Diffusion Tensor Acquisition	single-shot multi-slice using spin-echo EPI	9500	millisecond	UNITSONT	UO:0000028	87	millisecond	UNITSONT	UO:0000028					2x2x2	millimeter	UNITSONT	UO:0000016	128x128x75	millimeter	UNITSONT	UO:0000016	90	degree	UNITSONT	UO:0000185														PEDS037_20110115_Diffusion Tensor Acquisition_radial diffusion	20110115	PEDS037/20110115/DWI/PEDS037_20110115_0019_DTI_1_1x0_30x1000.nii.gz
PEDS038	Magnetic Resonance Imaging	Siemens 3T TIM Trio	Siemens	3	tesla	UNITSONT	UO:0000228	Diffusion Tensor Acquisition	single-shot multi-slice using spin-echo EPI	9500	millisecond	UNITSONT	UO:0000028	87	millisecond	UNITSONT	UO:0000028					2x2x2	millimeter	UNITSONT	UO:0000016	128x128x75	millimeter	UNITSONT	UO:0000016	90	degree	UNITSONT	UO:0000185														PEDS038_20110115_Diffusion Tensor Acquisition_radial diffusion	20110115	PEDS038/20110115/DWI/PEDS038_20110115_0019_DTI_1_1x0_30x1000.nii.gz
PEDS038	Magnetic Resonance Imaging	Siemens 3T TIM Trio	Siemens	3	tesla	UNITSONT	UO:0000228	Diffusion Tensor Acquisition	single-shot multi-slice using spin-echo EPI	9500	millisecond	UNITSONT	UO:0000028	87	millisecond	UNITSONT	UO:0000028					2x2x2	millimeter	UNITSONT	UO:0000016	128x128x75	millimeter	UNITSONT	UO:0000016	90	degree	UNITSONT	UO:0000185														PEDS038_20120204_Diffusion Tensor Acquisition_radial diffusion	20120204	PEDS038/20120204/DWI/PEDS038_20120204_0019_DTI_1_1x0_30x1000.nii.gz
PEDS039	Magnetic Resonance Imaging	Siemens 3T TIM Trio	Siemens	3	tesla	UNITSONT	UO:0000228	Diffusion Tensor Acquisition	single-shot multi-slice using spin-echo EPI	9500	millisecond	UNITSONT	UO:0000028	87	millisecond	UNITSONT	UO:0000028					2x2x2	millimeter	UNITSONT	UO:0000016	128x128x75	millimeter	UNITSONT	UO:0000016	90	degree	UNITSONT	UO:0000185														PEDS039_20110121_Diffusion Tensor Acquisition_radial diffusion	20110121	PEDS039/20110121/DWI/PEDS039_20110121_0019_DTI_1_1x0_30x1000.nii.gz
PEDS039	Magnetic Resonance Imaging	Siemens 3T TIM Trio	Siemens	3	tesla	UNITSONT	UO:0000228	Diffusion Tensor Acquisition	single-shot multi-slice using spin-echo EPI	9500	millisecond	UNITSONT	UO:0000028	87	millisecond	UNITSONT	UO:0000028					2x2x2	millimeter	UNITSONT	UO:0000016	128x128x75	millimeter	UNITSONT	UO:0000016	90	degree	UNITSONT	UO:0000185														PEDS039_20120120_Diffusion Tensor Acquisition_radial diffusion	20120120	PEDS039/20120120/DWI/PEDS039_20120120_0020_DTI_1_1x0_30x1000.nii.gz
PEDS039	Magnetic Resonance Imaging	Siemens 3T TIM Trio	Siemens	3	tesla	UNITSONT	UO:0000228	Diffusion Tensor Acquisition	single-shot multi-slice using spin-echo EPI	9500	millisecond	UNITSONT	UO:0000028	87	millisecond	UNITSONT	UO:0000028					2x2x2	millimeter	UNITSONT	UO:0000016	128x128x75	millimeter	UNITSONT	UO:0000016	90	degree	UNITSONT	UO:0000185														PEDS039_20130122_Diffusion Tensor Acquisition_radial diffusion	20130122	PEDS039/20130122/DWI/PEDS039_20130122_0019_DTI_1_1x0_30x1000.nii.gz
PEDS040	Magnetic Resonance Imaging	Siemens 3T TIM Trio	Siemens	3	tesla	UNITSONT	UO:0000228	Diffusion Tensor Acquisition	single-shot multi-slice using spin-echo EPI	9500	millisecond	UNITSONT	UO:0000028	87	millisecond	UNITSONT	UO:0000028					2x2x2	millimeter	UNITSONT	UO:0000016	128x128x75	millimeter	UNITSONT	UO:0000016	90	degree	UNITSONT	UO:0000185														PEDS040_20110124_Diffusion Tensor Acquisition_radial diffusion	20110124	PEDS040/20110124/DWI/PEDS040_20110124_0019_DTI_1_1x0_30x1000.nii.gz
PEDS040	Magnetic Resonance Imaging	Siemens 3T TIM Trio	Siemens	3	tesla	UNITSONT	UO:0000228	Diffusion Tensor Acquisition	single-shot multi-slice using spin-echo EPI	9500	millisecond	UNITSONT	UO:0000028	87	millisecond	UNITSONT	UO:0000028					2x2x2	millimeter	UNITSONT	UO:0000016	128x128x75	millimeter	UNITSONT	UO:0000016	90	degree	UNITSONT	UO:0000185														PEDS040_20120201_Diffusion Tensor Acquisition_radial diffusion	20120201	PEDS040/20120201/DWI/PEDS040_20120201_0023_DTI_1_1x0_30x1000.nii.gz
PEDS040	Magnetic Resonance Imaging	Siemens 3T TIM Trio	Siemens	3	tesla	UNITSONT	UO:0000228	Diffusion Tensor Acquisition	single-shot multi-slice using spin-echo EPI	9500	millisecond	UNITSONT	UO:0000028	87	millisecond	UNITSONT	UO:0000028					2x2x2	millimeter	UNITSONT	UO:0000016	128x128x75	millimeter	UNITSONT	UO:0000016	90	degree	UNITSONT	UO:0000185														PEDS040_20130129_Diffusion Tensor Acquisition_radial diffusion	20130129	PEDS040/20130129/DWI/PEDS040_20130129_0021_DTI_1_1x0_30x1000.nii.gz
PEDS041	Magnetic Resonance Imaging	Siemens 3T TIM Trio	Siemens	3	tesla	UNITSONT	UO:0000228	Diffusion Tensor Acquisition	single-shot multi-slice using spin-echo EPI	9500	millisecond	UNITSONT	UO:0000028	87	millisecond	UNITSONT	UO:0000028					2x2x2	millimeter	UNITSONT	UO:0000016	128x128x75	millimeter	UNITSONT	UO:0000016	90	degree	UNITSONT	UO:0000185														PEDS041_20110127_Diffusion Tensor Acquisition_radial diffusion	20110127	PEDS041/20110127/DWI/PEDS041_20110127_0020_DTI_1_1x0_30x1000.nii.gz
PEDS042	Magnetic Resonance Imaging	Siemens 3T TIM Trio	Siemens	3	tesla	UNITSONT	UO:0000228	Diffusion Tensor Acquisition	single-shot multi-slice using spin-echo EPI	9500	millisecond	UNITSONT	UO:0000028	87	millisecond	UNITSONT	UO:0000028					2x2x2	millimeter	UNITSONT	UO:0000016	128x128x75	millimeter	UNITSONT	UO:0000016	90	degree	UNITSONT	UO:0000185														PEDS042_20110129_Diffusion Tensor Acquisition_radial diffusion	20110129	PEDS042/20110129/DWI/PEDS042_20110129_0017_DTI_1_1x0_30x1000.nii.gz
PEDS043	Magnetic Resonance Imaging	Siemens 3T TIM Trio	Siemens	3	tesla	UNITSONT	UO:0000228	Diffusion Tensor Acquisition	single-shot multi-slice using spin-echo EPI	9500	millisecond	UNITSONT	UO:0000028	87	millisecond	UNITSONT	UO:0000028					2x2x2	millimeter	UNITSONT	UO:0000016	128x128x75	millimeter	UNITSONT	UO:0000016	90	degree	UNITSONT	UO:0000185														PEDS043_20110201_Diffusion Tensor Acquisition_radial diffusion	20110201	PEDS043/20110201/DWI/PEDS043_20110201_0017_DTI_1_1x0_30x1000.nii.gz
PEDS043	Magnetic Resonance Imaging	Siemens 3T TIM Trio	Siemens	3	tesla	UNITSONT	UO:0000228	Diffusion Tensor Acquisition	single-shot multi-slice using spin-echo EPI	9500	millisecond	UNITSONT	UO:0000028	87	millisecond	UNITSONT	UO:0000028					2x2x2	millimeter	UNITSONT	UO:0000016	128x128x75	millimeter	UNITSONT	UO:0000016	90	degree	UNITSONT	UO:0000185														PEDS043_20120207_Diffusion Tensor Acquisition_radial diffusion	20120207	PEDS043/20120207/DWI/PEDS043_20120207_0020_DTI_1_1x0_30x1000.nii.gz
PEDS043	Magnetic Resonance Imaging	Siemens 3T TIM Trio	Siemens	3	tesla	UNITSONT	UO:0000228	Diffusion Tensor Acquisition	single-shot multi-slice using spin-echo EPI	9500	millisecond	UNITSONT	UO:0000028	87	millisecond	UNITSONT	UO:0000028					2x2x2	millimeter	UNITSONT	UO:0000016	128x128x75	millimeter	UNITSONT	UO:0000016	90	degree	UNITSONT	UO:0000185														PEDS043_20130204_Diffusion Tensor Acquisition_radial diffusion	20130204	PEDS043/20130204/DWI/PEDS043_20130204_0023_DTI_1_1x0_30x1000.nii.gz
PEDS044	Magnetic Resonance Imaging	Siemens 3T TIM Trio	Siemens	3	tesla	UNITSONT	UO:0000228	Diffusion Tensor Acquisition	single-shot multi-slice using spin-echo EPI	9500	millisecond	UNITSONT	UO:0000028	87	millisecond	UNITSONT	UO:0000028					2x2x2	millimeter	UNITSONT	UO:0000016	128x128x75	millimeter	UNITSONT	UO:0000016	90	degree	UNITSONT	UO:0000185														PEDS044_20110202_Diffusion Tensor Acquisition_radial diffusion	20110202	PEDS044/20110202/DWI/PEDS044_20110202_0020_DTI_1_1x0_30x1000.nii.gz
PEDS045	Magnetic Resonance Imaging	Siemens 3T TIM Trio	Siemens	3	tesla	UNITSONT	UO:0000228	Diffusion Tensor Acquisition	single-shot multi-slice using spin-echo EPI	9500	millisecond	UNITSONT	UO:0000028	87	millisecond	UNITSONT	UO:0000028					2x2x2	millimeter	UNITSONT	UO:0000016	128x128x75	millimeter	UNITSONT	UO:0000016	90	degree	UNITSONT	UO:0000185														PEDS045_20110208_Diffusion Tensor Acquisition_radial diffusion	20110208	PEDS045/20110208/DWI/PEDS045_20110208_0020_DTI_1_1x0_30x1000.nii.gz
PEDS046	Magnetic Resonance Imaging	Siemens 3T TIM Trio	Siemens	3	tesla	UNITSONT	UO:0000228	Diffusion Tensor Acquisition	single-shot multi-slice using spin-echo EPI	9500	millisecond	UNITSONT	UO:0000028	87	millisecond	UNITSONT	UO:0000028					2x2x2	millimeter	UNITSONT	UO:0000016	128x128x75	millimeter	UNITSONT	UO:0000016	90	degree	UNITSONT	UO:0000185														PEDS046_20110211_Diffusion Tensor Acquisition_radial diffusion	20110211	PEDS046/20110211/DWI/PEDS046_20110211_0019_DTI_1_1x0_30x1000.nii.gz
PEDS046	Magnetic Resonance Imaging	Siemens 3T TIM Trio	Siemens	3	tesla	UNITSONT	UO:0000228	Diffusion Tensor Acquisition	single-shot multi-slice using spin-echo EPI	9500	millisecond	UNITSONT	UO:0000028	87	millisecond	UNITSONT	UO:0000028					2x2x2	millimeter	UNITSONT	UO:0000016	128x128x75	millimeter	UNITSONT	UO:0000016	90	degree	UNITSONT	UO:0000185														PEDS046_20120324_Diffusion Tensor Acquisition_radial diffusion	20120324	PEDS046/20120324/DWI/PEDS046_20120324_0019_DTI_1_1x0_30x1000.nii.gz
PEDS047	Magnetic Resonance Imaging	Siemens 3T TIM Trio	Siemens	3	tesla	UNITSONT	UO:0000228	Diffusion Tensor Acquisition	single-shot multi-slice using spin-echo EPI	9500	millisecond	UNITSONT	UO:0000028	87	millisecond	UNITSONT	UO:0000028					2x2x2	millimeter	UNITSONT	UO:0000016	128x128x75	millimeter	UNITSONT	UO:0000016	90	degree	UNITSONT	UO:0000185														PEDS047_20110214_Diffusion Tensor Acquisition_radial diffusion	20110214	PEDS047/20110214/DWI/PEDS047_20110214_0019_DTI_1_1x0_30x1000.nii.gz
PEDS048	Magnetic Resonance Imaging	Siemens 3T TIM Trio	Siemens	3	tesla	UNITSONT	UO:0000228	Diffusion Tensor Acquisition	single-shot multi-slice using spin-echo EPI	9500	millisecond	UNITSONT	UO:0000028	87	millisecond	UNITSONT	UO:0000028					2x2x2	millimeter	UNITSONT	UO:0000016	128x128x75	millimeter	UNITSONT	UO:0000016	90	degree	UNITSONT	UO:0000185														PEDS048_20110217_Diffusion Tensor Acquisition_radial diffusion	20110217	PEDS048/20110217/DWI/PEDS048_20110217_0017_DTI_1_1x0_30x1000.nii.gz
PEDS049	Magnetic Resonance Imaging	Siemens 3T TIM Trio	Siemens	3	tesla	UNITSONT	UO:0000228	Diffusion Tensor Acquisition	single-shot multi-slice using spin-echo EPI	9500	millisecond	UNITSONT	UO:0000028	87	millisecond	UNITSONT	UO:0000028					2x2x2	millimeter	UNITSONT	UO:0000016	128x128x75	millimeter	UNITSONT	UO:0000016	90	degree	UNITSONT	UO:0000185														PEDS049_20110217_Diffusion Tensor Acquisition_radial diffusion	20110217	PEDS049/20110217/DWI/PEDS049_20110217_0017_DTI_1_1x0_30x1000.nii.gz
PEDS049	Magnetic Resonance Imaging	Siemens 3T TIM Trio	Siemens	3	tesla	UNITSONT	UO:0000228	Diffusion Tensor Acquisition	single-shot multi-slice using spin-echo EPI	9500	millisecond	UNITSONT	UO:0000028	87	millisecond	UNITSONT	UO:0000028					2x2x2	millimeter	UNITSONT	UO:0000016	128x128x75	millimeter	UNITSONT	UO:0000016	90	degree	UNITSONT	UO:0000185														PEDS049_20120301_Diffusion Tensor Acquisition_radial diffusion	20120301	PEDS049/20120301/DWI/PEDS049_20120301_0021_DTI_1_1x0_30x1000.nii.gz
PEDS050	Magnetic Resonance Imaging	Siemens 3T TIM Trio	Siemens	3	tesla	UNITSONT	UO:0000228	Diffusion Tensor Acquisition	single-shot multi-slice using spin-echo EPI	9500	millisecond	UNITSONT	UO:0000028	87	millisecond	UNITSONT	UO:0000028					2x2x2	millimeter	UNITSONT	UO:0000016	128x128x75	millimeter	UNITSONT	UO:0000016	90	degree	UNITSONT	UO:0000185														PEDS050_20110223_Diffusion Tensor Acquisition_radial diffusion	20110223	PEDS050/20110223/DWI/PEDS050_20110223_0017_DTI_1_1x0_30x1000.nii.gz
PEDS051	Magnetic Resonance Imaging	Siemens 3T TIM Trio	Siemens	3	tesla	UNITSONT	UO:0000228	Diffusion Tensor Acquisition	single-shot multi-slice using spin-echo EPI	9500	millisecond	UNITSONT	UO:0000028	87	millisecond	UNITSONT	UO:0000028					2x2x2	millimeter	UNITSONT	UO:0000016	128x128x75	millimeter	UNITSONT	UO:0000016	90	degree	UNITSONT	UO:0000185														PEDS051_20110224_Diffusion Tensor Acquisition_radial diffusion	20110224	PEDS051/20110224/DWI/PEDS051_20110224_0019_DTI_1_1x0_30x1000.nii.gz
PEDS052	Magnetic Resonance Imaging	Siemens 3T TIM Trio	Siemens	3	tesla	UNITSONT	UO:0000228	Diffusion Tensor Acquisition	single-shot multi-slice using spin-echo EPI	9500	millisecond	UNITSONT	UO:0000028	87	millisecond	UNITSONT	UO:0000028					2x2x2	millimeter	UNITSONT	UO:0000016	128x128x75	millimeter	UNITSONT	UO:0000016	90	degree	UNITSONT	UO:0000185														PEDS052_20110301_Diffusion Tensor Acquisition_radial diffusion	20110301	PEDS052/20110301/DWI/PEDS052_20110301_0011_DTI_1_1x0_30x1000.nii.gz
PEDS053	Magnetic Resonance Imaging	Siemens 3T TIM Trio	Siemens	3	tesla	UNITSONT	UO:0000228	Diffusion Tensor Acquisition	single-shot multi-slice using spin-echo EPI	9500	millisecond	UNITSONT	UO:0000028	87	millisecond	UNITSONT	UO:0000028					2x2x2	millimeter	UNITSONT	UO:0000016	128x128x75	millimeter	UNITSONT	UO:0000016	90	degree	UNITSONT	UO:0000185														PEDS053_20110308_Diffusion Tensor Acquisition_radial diffusion	20110308	PEDS053/20110308/DWI/PEDS053_20110308_0019_DTI_1_1x0_30x1000.nii.gz
PEDS053	Magnetic Resonance Imaging	Siemens 3T TIM Trio	Siemens	3	tesla	UNITSONT	UO:0000228	Diffusion Tensor Acquisition	single-shot multi-slice using spin-echo EPI	9500	millisecond	UNITSONT	UO:0000028	87	millisecond	UNITSONT	UO:0000028					2x2x2	millimeter	UNITSONT	UO:0000016	128x128x75	millimeter	UNITSONT	UO:0000016	90	degree	UNITSONT	UO:0000185														PEDS053_20120316_Diffusion Tensor Acquisition_radial diffusion	20120316	PEDS053/20120316/DWI/PEDS053_20120316_0020_DTI_1_1x0_30x1000.nii.gz
PEDS053	Magnetic Resonance Imaging	Siemens 3T TIM Trio	Siemens	3	tesla	UNITSONT	UO:0000228	Diffusion Tensor Acquisition	single-shot multi-slice using spin-echo EPI	9500	millisecond	UNITSONT	UO:0000028	87	millisecond	UNITSONT	UO:0000028					2x2x2	millimeter	UNITSONT	UO:0000016	128x128x75	millimeter	UNITSONT	UO:0000016	90	degree	UNITSONT	UO:0000185														PEDS053_20130311_Diffusion Tensor Acquisition_radial diffusion	20130311	PEDS053/20130311/DWI/PEDS053_20130311_0020_DTI_1_1x0_30x1000.nii.gz
PEDS054	Magnetic Resonance Imaging	Siemens 3T TIM Trio	Siemens	3	tesla	UNITSONT	UO:0000228	Diffusion Tensor Acquisition	single-shot multi-slice using spin-echo EPI	9500	millisecond	UNITSONT	UO:0000028	87	millisecond	UNITSONT	UO:0000028					2x2x2	millimeter	UNITSONT	UO:0000016	128x128x75	millimeter	UNITSONT	UO:0000016	90	degree	UNITSONT	UO:0000185														PEDS054_20110310_Diffusion Tensor Acquisition_radial diffusion	20110310	PEDS054/20110310/DWI/PEDS054_20110310_0022_DTI_1_1x0_30x1000.nii.gz
PEDS055	Magnetic Resonance Imaging	Siemens 3T TIM Trio	Siemens	3	tesla	UNITSONT	UO:0000228	Diffusion Tensor Acquisition	single-shot multi-slice using spin-echo EPI	9500	millisecond	UNITSONT	UO:0000028	87	millisecond	UNITSONT	UO:0000028					2x2x2	millimeter	UNITSONT	UO:0000016	128x128x75	millimeter	UNITSONT	UO:0000016	90	degree	UNITSONT	UO:0000185														PEDS055_20110311_Diffusion Tensor Acquisition_radial diffusion	20110311	PEDS055/20110311/DWI/PEDS055_20110311_0019_DTI_1_1x0_30x1000.nii.gz
PEDS056	Magnetic Resonance Imaging	Siemens 3T TIM Trio	Siemens	3	tesla	UNITSONT	UO:0000228	Diffusion Tensor Acquisition	single-shot multi-slice using spin-echo EPI	9500	millisecond	UNITSONT	UO:0000028	87	millisecond	UNITSONT	UO:0000028					2x2x2	millimeter	UNITSONT	UO:0000016	128x128x75	millimeter	UNITSONT	UO:0000016	90	degree	UNITSONT	UO:0000185														PEDS056_20110318_Diffusion Tensor Acquisition_radial diffusion	20110318	PEDS056/20110318/DWI/PEDS056_20110318_0019_DTI_1_1x0_30x1000.nii.gz
PEDS056	Magnetic Resonance Imaging	Siemens 3T TIM Trio	Siemens	3	tesla	UNITSONT	UO:0000228	Diffusion Tensor Acquisition	single-shot multi-slice using spin-echo EPI	9500	millisecond	UNITSONT	UO:0000028	87	millisecond	UNITSONT	UO:0000028					2x2x2	millimeter	UNITSONT	UO:0000016	128x128x75	millimeter	UNITSONT	UO:0000016	90	degree	UNITSONT	UO:0000185														PEDS056_20120331_Diffusion Tensor Acquisition_radial diffusion	20120331	PEDS056/20120331/DWI/PEDS056_20120331_0019_DTI_1_1x0_30x1000.nii.gz
PEDS056	Magnetic Resonance Imaging	Siemens 3T TIM Trio	Siemens	3	tesla	UNITSONT	UO:0000228	Diffusion Tensor Acquisition	single-shot multi-slice using spin-echo EPI	9500	millisecond	UNITSONT	UO:0000028	87	millisecond	UNITSONT	UO:0000028					2x2x2	millimeter	UNITSONT	UO:0000016	128x128x75	millimeter	UNITSONT	UO:0000016	90	degree	UNITSONT	UO:0000185														PEDS056_20130308_Diffusion Tensor Acquisition_radial diffusion	20130308	PEDS056/20130308/DWI/PEDS056_20130308_0020_DTI_1_1x0_30x1000.nii.gz
PEDS057	Magnetic Resonance Imaging	Siemens 3T TIM Trio	Siemens	3	tesla	UNITSONT	UO:0000228	Diffusion Tensor Acquisition	single-shot multi-slice using spin-echo EPI	9500	millisecond	UNITSONT	UO:0000028	87	millisecond	UNITSONT	UO:0000028					2x2x2	millimeter	UNITSONT	UO:0000016	128x128x75	millimeter	UNITSONT	UO:0000016	90	degree	UNITSONT	UO:0000185														PEDS057_20110322_Diffusion Tensor Acquisition_radial diffusion	20110322	PEDS057/20110322/DWI/PEDS057_20110322_0019_DTI_1_1x0_30x1000.nii.gz
PEDS058	Magnetic Resonance Imaging	Siemens 3T TIM Trio	Siemens	3	tesla	UNITSONT	UO:0000228	Diffusion Tensor Acquisition	single-shot multi-slice using spin-echo EPI	9500	millisecond	UNITSONT	UO:0000028	87	millisecond	UNITSONT	UO:0000028					2x2x2	millimeter	UNITSONT	UO:0000016	128x128x75	millimeter	UNITSONT	UO:0000016	90	degree	UNITSONT	UO:0000185														PEDS058_20110418_Diffusion Tensor Acquisition_radial diffusion	20110418	PEDS058/20110418/DWI/PEDS058_20110418_0020_DTI_1_1x0_30x1000.nii.gz
PEDS059	Magnetic Resonance Imaging	Siemens 3T TIM Trio	Siemens	3	tesla	UNITSONT	UO:0000228	Diffusion Tensor Acquisition	single-shot multi-slice using spin-echo EPI	9500	millisecond	UNITSONT	UO:0000028	87	millisecond	UNITSONT	UO:0000028					2x2x2	millimeter	UNITSONT	UO:0000016	128x128x75	millimeter	UNITSONT	UO:0000016	90	degree	UNITSONT	UO:0000185														PEDS059_20110420_Diffusion Tensor Acquisition_radial diffusion	20110420	PEDS059/20110420/DWI/PEDS059_20110420_0019_DTI_1_1x0_30x1000.nii.gz
PEDS059	Magnetic Resonance Imaging	Siemens 3T TIM Trio	Siemens	3	tesla	UNITSONT	UO:0000228	Diffusion Tensor Acquisition	single-shot multi-slice using spin-echo EPI	9500	millisecond	UNITSONT	UO:0000028	87	millisecond	UNITSONT	UO:0000028					2x2x2	millimeter	UNITSONT	UO:0000016	128x128x75	millimeter	UNITSONT	UO:0000016	90	degree	UNITSONT	UO:0000185														PEDS059_20120712_Diffusion Tensor Acquisition_radial diffusion	20120712	PEDS059/20120712/DWI/PEDS059_20120712_0019_DTI_1_1x0_30x1000.nii.gz
PEDS060	Magnetic Resonance Imaging	Siemens 3T TIM Trio	Siemens	3	tesla	UNITSONT	UO:0000228	Diffusion Tensor Acquisition	single-shot multi-slice using spin-echo EPI	9500	millisecond	UNITSONT	UO:0000028	87	millisecond	UNITSONT	UO:0000028					2x2x2	millimeter	UNITSONT	UO:0000016	128x128x75	millimeter	UNITSONT	UO:0000016	90	degree	UNITSONT	UO:0000185														PEDS060_20110604_Diffusion Tensor Acquisition_radial diffusion	20110604	PEDS060/20110604/DWI/PEDS060_20110604_0019_DTI_1_1x0_30x1000.nii.gz
PEDS061	Magnetic Resonance Imaging	Siemens 3T TIM Trio	Siemens	3	tesla	UNITSONT	UO:0000228	Diffusion Tensor Acquisition	single-shot multi-slice using spin-echo EPI	9500	millisecond	UNITSONT	UO:0000028	87	millisecond	UNITSONT	UO:0000028					2x2x2	millimeter	UNITSONT	UO:0000016	128x128x75	millimeter	UNITSONT	UO:0000016	90	degree	UNITSONT	UO:0000185														PEDS061_20110604_Diffusion Tensor Acquisition_radial diffusion	20110604	PEDS061/20110604/DWI/PEDS061_20110604_0019_DTI_1_1x0_30x1000.nii.gz
PEDS062	Magnetic Resonance Imaging	Siemens 3T TIM Trio	Siemens	3	tesla	UNITSONT	UO:0000228	Diffusion Tensor Acquisition	single-shot multi-slice using spin-echo EPI	9500	millisecond	UNITSONT	UO:0000028	87	millisecond	UNITSONT	UO:0000028					2x2x2	millimeter	UNITSONT	UO:0000016	128x128x75	millimeter	UNITSONT	UO:0000016	90	degree	UNITSONT	UO:0000185														PEDS062_20110609_Diffusion Tensor Acquisition_radial diffusion	20110609	PEDS062/20110609/DWI/PEDS062_20110609_0021_DTI_1_1x0_30x1000.nii.gz
PEDS062	Magnetic Resonance Imaging	Siemens 3T TIM Trio	Siemens	3	tesla	UNITSONT	UO:0000228	Diffusion Tensor Acquisition	single-shot multi-slice using spin-echo EPI	9500	millisecond	UNITSONT	UO:0000028	87	millisecond	UNITSONT	UO:0000028					2x2x2	millimeter	UNITSONT	UO:0000016	128x128x75	millimeter	UNITSONT	UO:0000016	90	degree	UNITSONT	UO:0000185														PEDS062_20110610_Diffusion Tensor Acquisition_radial diffusion	20110610	PEDS062/20110610/DWI/PEDS062_20110610_0019_DTI_1_1x0_30x1000.nii.gz
PEDS064	Magnetic Resonance Imaging	Siemens 3T TIM Trio	Siemens	3	tesla	UNITSONT	UO:0000228	Diffusion Tensor Acquisition	single-shot multi-slice using spin-echo EPI	9500	millisecond	UNITSONT	UO:0000028	87	millisecond	UNITSONT	UO:0000028					2x2x2	millimeter	UNITSONT	UO:0000016	128x128x75	millimeter	UNITSONT	UO:0000016	90	degree	UNITSONT	UO:0000185														PEDS064_20110615_Diffusion Tensor Acquisition_radial diffusion	20110615	PEDS064/20110615/DWI/PEDS064_20110615_0022_DTI_1_1x0_30x1000.nii.gz
PEDS065	Magnetic Resonance Imaging	Siemens 3T TIM Trio	Siemens	3	tesla	UNITSONT	UO:0000228	Diffusion Tensor Acquisition	single-shot multi-slice using spin-echo EPI	9500	millisecond	UNITSONT	UO:0000028	87	millisecond	UNITSONT	UO:0000028					2x2x2	millimeter	UNITSONT	UO:0000016	128x128x75	millimeter	UNITSONT	UO:0000016	90	degree	UNITSONT	UO:0000185														PEDS065_20110621_Diffusion Tensor Acquisition_radial diffusion	20110621	PEDS065/20110621/DWI/PEDS065_20110621_0019_DTI_1_1x0_30x1000.nii.gz
PEDS066	Magnetic Resonance Imaging	Siemens 3T TIM Trio	Siemens	3	tesla	UNITSONT	UO:0000228	Diffusion Tensor Acquisition	single-shot multi-slice using spin-echo EPI	9500	millisecond	UNITSONT	UO:0000028	87	millisecond	UNITSONT	UO:0000028					2x2x2	millimeter	UNITSONT	UO:0000016	128x128x75	millimeter	UNITSONT	UO:0000016	90	degree	UNITSONT	UO:0000185														PEDS066_20110627_Diffusion Tensor Acquisition_radial diffusion	20110627	PEDS066/20110627/DWI/PEDS066_20110627_0019_DTI_1_1x0_30x1000.nii.gz
PEDS066	Magnetic Resonance Imaging	Siemens 3T TIM Trio	Siemens	3	tesla	UNITSONT	UO:0000228	Diffusion Tensor Acquisition	single-shot multi-slice using spin-echo EPI	9500	millisecond	UNITSONT	UO:0000028	87	millisecond	UNITSONT	UO:0000028					2x2x2	millimeter	UNITSONT	UO:0000016	128x128x75	millimeter	UNITSONT	UO:0000016	90	degree	UNITSONT	UO:0000185														PEDS066_20120711_Diffusion Tensor Acquisition_radial diffusion	20120711	PEDS066/20120711/DWI/PEDS066_20120711_0019_DTI_1_1x0_30x1000.nii.gz
PEDS066	Magnetic Resonance Imaging	Siemens 3T TIM Trio	Siemens	3	tesla	UNITSONT	UO:0000228	Diffusion Tensor Acquisition	single-shot multi-slice using spin-echo EPI	9500	millisecond	UNITSONT	UO:0000028	87	millisecond	UNITSONT	UO:0000028					2x2x2	millimeter	UNITSONT	UO:0000016	128x128x75	millimeter	UNITSONT	UO:0000016	90	degree	UNITSONT	UO:0000185														PEDS066_20130724_Diffusion Tensor Acquisition_radial diffusion	20130724	PEDS066/20130724/DWI/PEDS066_20130724_0020_DTI_1_1x0_30x1000.nii.gz
PEDS067	Magnetic Resonance Imaging	Siemens 3T TIM Trio	Siemens	3	tesla	UNITSONT	UO:0000228	Diffusion Tensor Acquisition	single-shot multi-slice using spin-echo EPI	9500	millisecond	UNITSONT	UO:0000028	87	millisecond	UNITSONT	UO:0000028					2x2x2	millimeter	UNITSONT	UO:0000016	128x128x75	millimeter	UNITSONT	UO:0000016	90	degree	UNITSONT	UO:0000185														PEDS067_20110630_Diffusion Tensor Acquisition_radial diffusion	20110630	PEDS067/20110630/DWI/PEDS067_20110630_0019_DTI_1_1x0_30x1000.nii.gz
PEDS068	Magnetic Resonance Imaging	Siemens 3T TIM Trio	Siemens	3	tesla	UNITSONT	UO:0000228	Diffusion Tensor Acquisition	single-shot multi-slice using spin-echo EPI	9500	millisecond	UNITSONT	UO:0000028	87	millisecond	UNITSONT	UO:0000028					2x2x2	millimeter	UNITSONT	UO:0000016	128x128x75	millimeter	UNITSONT	UO:0000016	90	degree	UNITSONT	UO:0000185														PEDS068_20110705_Diffusion Tensor Acquisition_radial diffusion	20110705	PEDS068/20110705/DWI/PEDS068_20110705_0019_DTI_1_1x0_30x1000.nii.gz
PEDS069	Magnetic Resonance Imaging	Siemens 3T TIM Trio	Siemens	3	tesla	UNITSONT	UO:0000228	Diffusion Tensor Acquisition	single-shot multi-slice using spin-echo EPI	9500	millisecond	UNITSONT	UO:0000028	87	millisecond	UNITSONT	UO:0000028					2x2x2	millimeter	UNITSONT	UO:0000016	128x128x75	millimeter	UNITSONT	UO:0000016	90	degree	UNITSONT	UO:0000185														PEDS069_20110707_Diffusion Tensor Acquisition_radial diffusion	20110707	PEDS069/20110707/DWI/PEDS069_20110707_0019_DTI_1_1x0_30x1000.nii.gz
PEDS069	Magnetic Resonance Imaging	Siemens 3T TIM Trio	Siemens	3	tesla	UNITSONT	UO:0000228	Diffusion Tensor Acquisition	single-shot multi-slice using spin-echo EPI	9500	millisecond	UNITSONT	UO:0000028	87	millisecond	UNITSONT	UO:0000028					2x2x2	millimeter	UNITSONT	UO:0000016	128x128x75	millimeter	UNITSONT	UO:0000016	90	degree	UNITSONT	UO:0000185														PEDS069_20120723_Diffusion Tensor Acquisition_radial diffusion	20120723	PEDS069/20120723/DWI/PEDS069_20120723_0019_DTI_1_1x0_30x1000.nii.gz
PEDS069	Magnetic Resonance Imaging	Siemens 3T TIM Trio	Siemens	3	tesla	UNITSONT	UO:0000228	Diffusion Tensor Acquisition	single-shot multi-slice using spin-echo EPI	9500	millisecond	UNITSONT	UO:0000028	87	millisecond	UNITSONT	UO:0000028					2x2x2	millimeter	UNITSONT	UO:0000016	128x128x75	millimeter	UNITSONT	UO:0000016	90	degree	UNITSONT	UO:0000185														PEDS069_20130718_Diffusion Tensor Acquisition_radial diffusion	20130718	PEDS069/20130718/DWI/PEDS069_20130718_0019_DTI_1_1x0_30x1000.nii.gz
PEDS070	Magnetic Resonance Imaging	Siemens 3T TIM Trio	Siemens	3	tesla	UNITSONT	UO:0000228	Diffusion Tensor Acquisition	single-shot multi-slice using spin-echo EPI	9500	millisecond	UNITSONT	UO:0000028	87	millisecond	UNITSONT	UO:0000028					2x2x2	millimeter	UNITSONT	UO:0000016	128x128x75	millimeter	UNITSONT	UO:0000016	90	degree	UNITSONT	UO:0000185														PEDS070_20110711_Diffusion Tensor Acquisition_radial diffusion	20110711	PEDS070/20110711/DWI/PEDS070_20110711_0019_DTI_1_1x0_30x1000.nii.gz
PEDS071	Magnetic Resonance Imaging	Siemens 3T TIM Trio	Siemens	3	tesla	UNITSONT	UO:0000228	Diffusion Tensor Acquisition	single-shot multi-slice using spin-echo EPI	9500	millisecond	UNITSONT	UO:0000028	87	millisecond	UNITSONT	UO:0000028					2x2x2	millimeter	UNITSONT	UO:0000016	128x128x75	millimeter	UNITSONT	UO:0000016	90	degree	UNITSONT	UO:0000185														PEDS071_20110712_Diffusion Tensor Acquisition_radial diffusion	20110712	PEDS071/20110712/DWI/PEDS071_20110712_0020_DTI_1_1x0_30x1000.nii.gz
PEDS072	Magnetic Resonance Imaging	Siemens 3T TIM Trio	Siemens	3	tesla	UNITSONT	UO:0000228	Diffusion Tensor Acquisition	single-shot multi-slice using spin-echo EPI	9500	millisecond	UNITSONT	UO:0000028	87	millisecond	UNITSONT	UO:0000028					2x2x2	millimeter	UNITSONT	UO:0000016	128x128x75	millimeter	UNITSONT	UO:0000016	90	degree	UNITSONT	UO:0000185														PEDS072_20110801_Diffusion Tensor Acquisition_radial diffusion	20110801	PEDS072/20110801/DWI/PEDS072_20110801_0019_DTI_1_1x0_30x1000.nii.gz
PEDS073	Magnetic Resonance Imaging	Siemens 3T TIM Trio	Siemens	3	tesla	UNITSONT	UO:0000228	Diffusion Tensor Acquisition	single-shot multi-slice using spin-echo EPI	9500	millisecond	UNITSONT	UO:0000028	87	millisecond	UNITSONT	UO:0000028					2x2x2	millimeter	UNITSONT	UO:0000016	128x128x75	millimeter	UNITSONT	UO:0000016	90	degree	UNITSONT	UO:0000185														PEDS073_20110802_Diffusion Tensor Acquisition_radial diffusion	20110802	PEDS073/20110802/DWI/PEDS073_20110802_0019_DTI_1_1x0_30x1000.nii.gz
PEDS074	Magnetic Resonance Imaging	Siemens 3T TIM Trio	Siemens	3	tesla	UNITSONT	UO:0000228	Diffusion Tensor Acquisition	single-shot multi-slice using spin-echo EPI	9500	millisecond	UNITSONT	UO:0000028	87	millisecond	UNITSONT	UO:0000028					2x2x2	millimeter	UNITSONT	UO:0000016	128x128x75	millimeter	UNITSONT	UO:0000016	90	degree	UNITSONT	UO:0000185														PEDS074_20110803_Diffusion Tensor Acquisition_radial diffusion	20110803	PEDS074/20110803/DWI/PEDS074_20110803_0019_DTI_1_1x0_30x1000.nii.gz
PEDS075	Magnetic Resonance Imaging	Siemens 3T TIM Trio	Siemens	3	tesla	UNITSONT	UO:0000228	Diffusion Tensor Acquisition	single-shot multi-slice using spin-echo EPI	9500	millisecond	UNITSONT	UO:0000028	87	millisecond	UNITSONT	UO:0000028					2x2x2	millimeter	UNITSONT	UO:0000016	128x128x75	millimeter	UNITSONT	UO:0000016	90	degree	UNITSONT	UO:0000185														PEDS075_20110805_Diffusion Tensor Acquisition_radial diffusion	20110805	PEDS075/20110805/DWI/PEDS075_20110805_0018_DTI_1_1x0_30x1000.nii.gz
PEDS076	Magnetic Resonance Imaging	Siemens 3T TIM Trio	Siemens	3	tesla	UNITSONT	UO:0000228	Diffusion Tensor Acquisition	single-shot multi-slice using spin-echo EPI	9500	millisecond	UNITSONT	UO:0000028	87	millisecond	UNITSONT	UO:0000028					2x2x2	millimeter	UNITSONT	UO:0000016	128x128x75	millimeter	UNITSONT	UO:0000016	90	degree	UNITSONT	UO:0000185														PEDS076_20110808_Diffusion Tensor Acquisition_radial diffusion	20110808	PEDS076/20110808/DWI/PEDS076_20110808_0019_DTI_1_1x0_30x1000.nii.gz
PEDS077	Magnetic Resonance Imaging	Siemens 3T TIM Trio	Siemens	3	tesla	UNITSONT	UO:0000228	Diffusion Tensor Acquisition	single-shot multi-slice using spin-echo EPI	9500	millisecond	UNITSONT	UO:0000028	87	millisecond	UNITSONT	UO:0000028					2x2x2	millimeter	UNITSONT	UO:0000016	128x128x75	millimeter	UNITSONT	UO:0000016	90	degree	UNITSONT	UO:0000185														PEDS077_20110809_Diffusion Tensor Acquisition_radial diffusion	20110809	PEDS077/20110809/DWI/PEDS077_20110809_0020_DTI_1_1x0_30x1000.nii.gz
PEDS078	Magnetic Resonance Imaging	Siemens 3T TIM Trio	Siemens	3	tesla	UNITSONT	UO:0000228	Diffusion Tensor Acquisition	single-shot multi-slice using spin-echo EPI	9500	millisecond	UNITSONT	UO:0000028	87	millisecond	UNITSONT	UO:0000028					2x2x2	millimeter	UNITSONT	UO:0000016	128x128x75	millimeter	UNITSONT	UO:0000016	90	degree	UNITSONT	UO:0000185														PEDS078_20110819_Diffusion Tensor Acquisition_radial diffusion	20110819	PEDS078/20110819/DWI/PEDS078_20110819_0019_DTI_1_1x0_30x1000.nii.gz
PEDS079	Magnetic Resonance Imaging	Siemens 3T TIM Trio	Siemens	3	tesla	UNITSONT	UO:0000228	Diffusion Tensor Acquisition	single-shot multi-slice using spin-echo EPI	9500	millisecond	UNITSONT	UO:0000028	87	millisecond	UNITSONT	UO:0000028					2x2x2	millimeter	UNITSONT	UO:0000016	128x128x75	millimeter	UNITSONT	UO:0000016	90	degree	UNITSONT	UO:0000185														PEDS079_20110824_Diffusion Tensor Acquisition_radial diffusion	20110824	PEDS079/20110824/DWI/PEDS079_20110824_0015_DTI_1_1x0_30x1000.nii.gz
PEDS079	Magnetic Resonance Imaging	Siemens 3T TIM Trio	Siemens	3	tesla	UNITSONT	UO:0000228	Diffusion Tensor Acquisition	single-shot multi-slice using spin-echo EPI	9500	millisecond	UNITSONT	UO:0000028	87	millisecond	UNITSONT	UO:0000028					2x2x2	millimeter	UNITSONT	UO:0000016	128x128x75	millimeter	UNITSONT	UO:0000016	90	degree	UNITSONT	UO:0000185														PEDS079_20120810_Diffusion Tensor Acquisition_radial diffusion	20120810	PEDS079/20120810/DWI/PEDS079_20120810_0019_DTI_1_1x0_30x1000.nii.gz
PEDS079	Magnetic Resonance Imaging	Siemens 3T TIM Trio	Siemens	3	tesla	UNITSONT	UO:0000228	Diffusion Tensor Acquisition	single-shot multi-slice using spin-echo EPI	9500	millisecond	UNITSONT	UO:0000028	87	millisecond	UNITSONT	UO:0000028					2x2x2	millimeter	UNITSONT	UO:0000016	128x128x75	millimeter	UNITSONT	UO:0000016	90	degree	UNITSONT	UO:0000185														PEDS079_20130806_Diffusion Tensor Acquisition_radial diffusion	20130806	PEDS079/20130806/DWI/PEDS079_20130806_0019_DTI_1_1x0_30x1000.nii.gz
PEDS080	Magnetic Resonance Imaging	Siemens 3T TIM Trio	Siemens	3	tesla	UNITSONT	UO:0000228	Diffusion Tensor Acquisition	single-shot multi-slice using spin-echo EPI	9500	millisecond	UNITSONT	UO:0000028	87	millisecond	UNITSONT	UO:0000028					2x2x2	millimeter	UNITSONT	UO:0000016	128x128x75	millimeter	UNITSONT	UO:0000016	90	degree	UNITSONT	UO:0000185														PEDS080_20110824_Diffusion Tensor Acquisition_radial diffusion	20110824	PEDS080/20110824/DWI/PEDS080_20110824_0020_DTI_1_1x0_30x1000.nii.gz
PEDS081	Magnetic Resonance Imaging	Siemens 3T TIM Trio	Siemens	3	tesla	UNITSONT	UO:0000228	Diffusion Tensor Acquisition	single-shot multi-slice using spin-echo EPI	9500	millisecond	UNITSONT	UO:0000028	87	millisecond	UNITSONT	UO:0000028					2x2x2	millimeter	UNITSONT	UO:0000016	128x128x75	millimeter	UNITSONT	UO:0000016	90	degree	UNITSONT	UO:0000185														PEDS081_20110831_Diffusion Tensor Acquisition_radial diffusion	20110831	PEDS081/20110831/DWI/PEDS081_20110831_0019_DTI_1_1x0_30x1000.nii.gz
PEDS082	Magnetic Resonance Imaging	Siemens 3T TIM Trio	Siemens	3	tesla	UNITSONT	UO:0000228	Diffusion Tensor Acquisition	single-shot multi-slice using spin-echo EPI	9500	millisecond	UNITSONT	UO:0000028	87	millisecond	UNITSONT	UO:0000028					2x2x2	millimeter	UNITSONT	UO:0000016	128x128x75	millimeter	UNITSONT	UO:0000016	90	degree	UNITSONT	UO:0000185														PEDS082_20110831_Diffusion Tensor Acquisition_radial diffusion	20110831	PEDS082/20110831/DWI/PEDS082_20110831_0020_DTI_1_1x0_30x1000.nii.gz
PEDS082	Magnetic Resonance Imaging	Siemens 3T TIM Trio	Siemens	3	tesla	UNITSONT	UO:0000228	Diffusion Tensor Acquisition	single-shot multi-slice using spin-echo EPI	9500	millisecond	UNITSONT	UO:0000028	87	millisecond	UNITSONT	UO:0000028					2x2x2	millimeter	UNITSONT	UO:0000016	128x128x75	millimeter	UNITSONT	UO:0000016	90	degree	UNITSONT	UO:0000185														PEDS082_20120818_Diffusion Tensor Acquisition_radial diffusion	20120818	PEDS082/20120818/DWI/PEDS082_20120818_0022_DTI_1_1x0_30x1000.nii.gz
PEDS083	Magnetic Resonance Imaging	Siemens 3T TIM Trio	Siemens	3	tesla	UNITSONT	UO:0000228	Diffusion Tensor Acquisition	single-shot multi-slice using spin-echo EPI	9500	millisecond	UNITSONT	UO:0000028	87	millisecond	UNITSONT	UO:0000028					2x2x2	millimeter	UNITSONT	UO:0000016	128x128x75	millimeter	UNITSONT	UO:0000016	90	degree	UNITSONT	UO:0000185														PEDS083_20110902_Diffusion Tensor Acquisition_radial diffusion	20110902	PEDS083/20110902/DWI/PEDS083_20110902_0019_DTI_1_1x0_30x1000.nii.gz
PEDS084	Magnetic Resonance Imaging	Siemens 3T TIM Trio	Siemens	3	tesla	UNITSONT	UO:0000228	Diffusion Tensor Acquisition	single-shot multi-slice using spin-echo EPI	9500	millisecond	UNITSONT	UO:0000028	87	millisecond	UNITSONT	UO:0000028					2x2x2	millimeter	UNITSONT	UO:0000016	128x128x75	millimeter	UNITSONT	UO:0000016	90	degree	UNITSONT	UO:0000185														PEDS084_20110903_Diffusion Tensor Acquisition_radial diffusion	20110903	PEDS084/20110903/DWI/PEDS084_20110903_0019_DTI_1_1x0_30x1000.nii.gz
PEDS085	Magnetic Resonance Imaging	Siemens 3T TIM Trio	Siemens	3	tesla	UNITSONT	UO:0000228	Diffusion Tensor Acquisition	single-shot multi-slice using spin-echo EPI	9500	millisecond	UNITSONT	UO:0000028	87	millisecond	UNITSONT	UO:0000028					2x2x2	millimeter	UNITSONT	UO:0000016	128x128x75	millimeter	UNITSONT	UO:0000016	90	degree	UNITSONT	UO:0000185														PEDS085_20110906_Diffusion Tensor Acquisition_radial diffusion	20110906	PEDS085/20110906/DWI/PEDS085_20110906_0027_DTI_1_1x0_30x1000.nii.gz
PEDS085	Magnetic Resonance Imaging	Siemens 3T TIM Trio	Siemens	3	tesla	UNITSONT	UO:0000228	Diffusion Tensor Acquisition	single-shot multi-slice using spin-echo EPI	9500	millisecond	UNITSONT	UO:0000028	87	millisecond	UNITSONT	UO:0000028					2x2x2	millimeter	UNITSONT	UO:0000016	128x128x75	millimeter	UNITSONT	UO:0000016	90	degree	UNITSONT	UO:0000185														PEDS085_20120820_Diffusion Tensor Acquisition_radial diffusion	20120820	PEDS085/20120820/DWI/PEDS085_20120820_0017_DTI_1_1x0_30x1000.nii.gz
PEDS086	Magnetic Resonance Imaging	Siemens 3T TIM Trio	Siemens	3	tesla	UNITSONT	UO:0000228	Diffusion Tensor Acquisition	single-shot multi-slice using spin-echo EPI	9500	millisecond	UNITSONT	UO:0000028	87	millisecond	UNITSONT	UO:0000028					2x2x2	millimeter	UNITSONT	UO:0000016	128x128x75	millimeter	UNITSONT	UO:0000016	90	degree	UNITSONT	UO:0000185														PEDS086_20110906_Diffusion Tensor Acquisition_radial diffusion	20110906	PEDS086/20110906/DWI/PEDS086_20110906_0020_DTI_1_1x0_30x1000.nii.gz
PEDS086	Magnetic Resonance Imaging	Siemens 3T TIM Trio	Siemens	3	tesla	UNITSONT	UO:0000228	Diffusion Tensor Acquisition	single-shot multi-slice using spin-echo EPI	9500	millisecond	UNITSONT	UO:0000028	87	millisecond	UNITSONT	UO:0000028					2x2x2	millimeter	UNITSONT	UO:0000016	128x128x75	millimeter	UNITSONT	UO:0000016	90	degree	UNITSONT	UO:0000185														PEDS086_20120823_Diffusion Tensor Acquisition_radial diffusion	20120823	PEDS086/20120823/DWI/PEDS086_20120823_0019_DTI_1_1x0_30x1000.nii.gz
PEDS086	Magnetic Resonance Imaging	Siemens 3T TIM Trio	Siemens	3	tesla	UNITSONT	UO:0000228	Diffusion Tensor Acquisition	single-shot multi-slice using spin-echo EPI	9500	millisecond	UNITSONT	UO:0000028	87	millisecond	UNITSONT	UO:0000028					2x2x2	millimeter	UNITSONT	UO:0000016	128x128x75	millimeter	UNITSONT	UO:0000016	90	degree	UNITSONT	UO:0000185														PEDS086_20130730_Diffusion Tensor Acquisition_radial diffusion	20130730	PEDS086/20130730/DWI/PEDS086_20130730_0021_DTI_1_1x0_30x1000.nii.gz
PEDS087	Magnetic Resonance Imaging	Siemens 3T TIM Trio	Siemens	3	tesla	UNITSONT	UO:0000228	Diffusion Tensor Acquisition	single-shot multi-slice using spin-echo EPI	9500	millisecond	UNITSONT	UO:0000028	87	millisecond	UNITSONT	UO:0000028					2x2x2	millimeter	UNITSONT	UO:0000016	128x128x75	millimeter	UNITSONT	UO:0000016	90	degree	UNITSONT	UO:0000185														PEDS087_20110929_Diffusion Tensor Acquisition_radial diffusion	20110929	PEDS087/20110929/DWI/PEDS087_20110929_0020_DTI_1_1x0_30x1000.nii.gz
PEDS088	Magnetic Resonance Imaging	Siemens 3T TIM Trio	Siemens	3	tesla	UNITSONT	UO:0000228	Diffusion Tensor Acquisition	single-shot multi-slice using spin-echo EPI	9500	millisecond	UNITSONT	UO:0000028	87	millisecond	UNITSONT	UO:0000028					2x2x2	millimeter	UNITSONT	UO:0000016	128x128x75	millimeter	UNITSONT	UO:0000016	90	degree	UNITSONT	UO:0000185														PEDS088_20110930_Diffusion Tensor Acquisition_radial diffusion	20110930	PEDS088/20110930/DWI/PEDS088_20110930_0029_DTI_1_1x0_30x1000.nii.gz
PEDS089	Magnetic Resonance Imaging	Siemens 3T TIM Trio	Siemens	3	tesla	UNITSONT	UO:0000228	Diffusion Tensor Acquisition	single-shot multi-slice using spin-echo EPI	9500	millisecond	UNITSONT	UO:0000028	87	millisecond	UNITSONT	UO:0000028					2x2x2	millimeter	UNITSONT	UO:0000016	128x128x75	millimeter	UNITSONT	UO:0000016	90	degree	UNITSONT	UO:0000185														PEDS089_20111014_Diffusion Tensor Acquisition_radial diffusion	20111014	PEDS089/20111014/DWI/PEDS089_20111014_0024_DTI_1_1x0_30x1000.nii.gz
PEDS089	Magnetic Resonance Imaging	Siemens 3T TIM Trio	Siemens	3	tesla	UNITSONT	UO:0000228	Diffusion Tensor Acquisition	single-shot multi-slice using spin-echo EPI	9500	millisecond	UNITSONT	UO:0000028	87	millisecond	UNITSONT	UO:0000028					2x2x2	millimeter	UNITSONT	UO:0000016	128x128x75	millimeter	UNITSONT	UO:0000016	90	degree	UNITSONT	UO:0000185														PEDS089_20121022_Diffusion Tensor Acquisition_radial diffusion	20121022	PEDS089/20121022/DWI/PEDS089_20121022_0019_DTI_1_1x0_30x1000.nii.gz
PEDS090	Magnetic Resonance Imaging	Siemens 3T TIM Trio	Siemens	3	tesla	UNITSONT	UO:0000228	Diffusion Tensor Acquisition	single-shot multi-slice using spin-echo EPI	9500	millisecond	UNITSONT	UO:0000028	87	millisecond	UNITSONT	UO:0000028					2x2x2	millimeter	UNITSONT	UO:0000016	128x128x75	millimeter	UNITSONT	UO:0000016	90	degree	UNITSONT	UO:0000185														PEDS090_20111027_Diffusion Tensor Acquisition_radial diffusion	20111027	PEDS090/20111027/DWI/PEDS090_20111027_0022_DTI_1_1x0_30x1000.nii.gz
PEDS091	Magnetic Resonance Imaging	Siemens 3T TIM Trio	Siemens	3	tesla	UNITSONT	UO:0000228	Diffusion Tensor Acquisition	single-shot multi-slice using spin-echo EPI	9500	millisecond	UNITSONT	UO:0000028	87	millisecond	UNITSONT	UO:0000028					2x2x2	millimeter	UNITSONT	UO:0000016	128x128x75	millimeter	UNITSONT	UO:0000016	90	degree	UNITSONT	UO:0000185														PEDS091_20111028_Diffusion Tensor Acquisition_radial diffusion	20111028	PEDS091/20111028/DWI/PEDS091_20111028_0019_DTI_1_1x0_30x1000.nii.gz
PEDS092	Magnetic Resonance Imaging	Siemens 3T TIM Trio	Siemens	3	tesla	UNITSONT	UO:0000228	Diffusion Tensor Acquisition	single-shot multi-slice using spin-echo EPI	9500	millisecond	UNITSONT	UO:0000028	87	millisecond	UNITSONT	UO:0000028					2x2x2	millimeter	UNITSONT	UO:0000016	128x128x75	millimeter	UNITSONT	UO:0000016	90	degree	UNITSONT	UO:0000185														PEDS092_20111111_Diffusion Tensor Acquisition_radial diffusion	20111111	PEDS092/20111111/DWI/PEDS092_20111111_0022_DTI_1_1x0_30x1000.nii.gz
PEDS092	Magnetic Resonance Imaging	Siemens 3T TIM Trio	Siemens	3	tesla	UNITSONT	UO:0000228	Diffusion Tensor Acquisition	single-shot multi-slice using spin-echo EPI	9500	millisecond	UNITSONT	UO:0000028	87	millisecond	UNITSONT	UO:0000028					2x2x2	millimeter	UNITSONT	UO:0000016	128x128x75	millimeter	UNITSONT	UO:0000016	90	degree	UNITSONT	UO:0000185														PEDS092_20130121_Diffusion Tensor Acquisition_radial diffusion	20130121	PEDS092/20130121/DWI/PEDS092_20130121_0023_DTI_1_1x0_30x1000.nii.gz
PEDS093	Magnetic Resonance Imaging	Siemens 3T TIM Trio	Siemens	3	tesla	UNITSONT	UO:0000228	Diffusion Tensor Acquisition	single-shot multi-slice using spin-echo EPI	9500	millisecond	UNITSONT	UO:0000028	87	millisecond	UNITSONT	UO:0000028					2x2x2	millimeter	UNITSONT	UO:0000016	128x128x75	millimeter	UNITSONT	UO:0000016	90	degree	UNITSONT	UO:0000185														PEDS093_20111111_Diffusion Tensor Acquisition_radial diffusion	20111111	PEDS093/20111111/DWI/PEDS093_20111111_0019_DTI_1_1x0_30x1000.nii.gz
PEDS093	Magnetic Resonance Imaging	Siemens 3T TIM Trio	Siemens	3	tesla	UNITSONT	UO:0000228	Diffusion Tensor Acquisition	single-shot multi-slice using spin-echo EPI	9500	millisecond	UNITSONT	UO:0000028	87	millisecond	UNITSONT	UO:0000028					2x2x2	millimeter	UNITSONT	UO:0000016	128x128x75	millimeter	UNITSONT	UO:0000016	90	degree	UNITSONT	UO:0000185														PEDS093_20130121_Diffusion Tensor Acquisition_radial diffusion	20130121	PEDS093/20130121/DWI/PEDS093_20130121_0019_DTI_1_1x0_30x1000.nii.gz
PEDS095	Magnetic Resonance Imaging	Siemens 3T TIM Trio	Siemens	3	tesla	UNITSONT	UO:0000228	Diffusion Tensor Acquisition	single-shot multi-slice using spin-echo EPI	9500	millisecond	UNITSONT	UO:0000028	87	millisecond	UNITSONT	UO:0000028					2x2x2	millimeter	UNITSONT	UO:0000016	128x128x75	millimeter	UNITSONT	UO:0000016	90	degree	UNITSONT	UO:0000185														PEDS095_20111203_Diffusion Tensor Acquisition_radial diffusion	20111203	PEDS095/20111203/DWI/PEDS095_20111203_0021_DTI_1_1x0_30x1000.nii.gz
PEDS096	Magnetic Resonance Imaging	Siemens 3T TIM Trio	Siemens	3	tesla	UNITSONT	UO:0000228	Diffusion Tensor Acquisition	single-shot multi-slice using spin-echo EPI	9500	millisecond	UNITSONT	UO:0000028	87	millisecond	UNITSONT	UO:0000028					2x2x2	millimeter	UNITSONT	UO:0000016	128x128x75	millimeter	UNITSONT	UO:0000016	90	degree	UNITSONT	UO:0000185														PEDS096_20120127_Diffusion Tensor Acquisition_radial diffusion	20120127	PEDS096/20120127/DWI/PEDS096_20120127_0019_DTI_1_1x0_30x1000.nii.gz
PEDS097	Magnetic Resonance Imaging	Siemens 3T TIM Trio	Siemens	3	tesla	UNITSONT	UO:0000228	Diffusion Tensor Acquisition	single-shot multi-slice using spin-echo EPI	9500	millisecond	UNITSONT	UO:0000028	87	millisecond	UNITSONT	UO:0000028					2x2x2	millimeter	UNITSONT	UO:0000016	128x128x75	millimeter	UNITSONT	UO:0000016	90	degree	UNITSONT	UO:0000185														PEDS097_20130215_Diffusion Tensor Acquisition_radial diffusion	20130215	PEDS097/20130215/DWI/PEDS097_20130215_0021_DTI_1_1x0_30x1000.nii.gz
PEDS098	Magnetic Resonance Imaging	Siemens 3T TIM Trio	Siemens	3	tesla	UNITSONT	UO:0000228	Diffusion Tensor Acquisition	single-shot multi-slice using spin-echo EPI	9500	millisecond	UNITSONT	UO:0000028	87	millisecond	UNITSONT	UO:0000028					2x2x2	millimeter	UNITSONT	UO:0000016	128x128x75	millimeter	UNITSONT	UO:0000016	90	degree	UNITSONT	UO:0000185														PEDS098_20120217_Diffusion Tensor Acquisition_radial diffusion	20120217	PEDS098/20120217/DWI/PEDS098_20120217_0020_DTI_1_1x0_30x1000.nii.gz
PEDS101	Magnetic Resonance Imaging	Siemens 3T TIM Trio	Siemens	3	tesla	UNITSONT	UO:0000228	Diffusion Tensor Acquisition	single-shot multi-slice using spin-echo EPI	9500	millisecond	UNITSONT	UO:0000028	87	millisecond	UNITSONT	UO:0000028					2x2x2	millimeter	UNITSONT	UO:0000016	128x128x75	millimeter	UNITSONT	UO:0000016	90	degree	UNITSONT	UO:0000185														PEDS101_20120515_Diffusion Tensor Acquisition_radial diffusion	20120515	PEDS101/20120515/DWI/PEDS101_20120515_0019_DTI_1_1x0_30x1000.nii.gz
PEDS102	Magnetic Resonance Imaging	Siemens 3T TIM Trio	Siemens	3	tesla	UNITSONT	UO:0000228	Diffusion Tensor Acquisition	single-shot multi-slice using spin-echo EPI	9500	millisecond	UNITSONT	UO:0000028	87	millisecond	UNITSONT	UO:0000028					2x2x2	millimeter	UNITSONT	UO:0000016	128x128x75	millimeter	UNITSONT	UO:0000016	90	degree	UNITSONT	UO:0000185														PEDS102_20120730_Diffusion Tensor Acquisition_radial diffusion	20120730	PEDS102/20120730/DWI/PEDS102_20120730_0027_DTI_1_1x0_30x1000.nii.gz
PEDS103	Magnetic Resonance Imaging	Siemens 3T TIM Trio	Siemens	3	tesla	UNITSONT	UO:0000228	Diffusion Tensor Acquisition	single-shot multi-slice using spin-echo EPI	9500	millisecond	UNITSONT	UO:0000028	87	millisecond	UNITSONT	UO:0000028					2x2x2	millimeter	UNITSONT	UO:0000016	128x128x75	millimeter	UNITSONT	UO:0000016	90	degree	UNITSONT	UO:0000185														PEDS103_20120731_Diffusion Tensor Acquisition_radial diffusion	20120731	PEDS103/20120731/DWI/PEDS103_20120731_0019_DTI_1_1x0_30x1000.nii.gz
PEDS104	Magnetic Resonance Imaging	Siemens 3T TIM Trio	Siemens	3	tesla	UNITSONT	UO:0000228	Diffusion Tensor Acquisition	single-shot multi-slice using spin-echo EPI	9500	millisecond	UNITSONT	UO:0000028	87	millisecond	UNITSONT	UO:0000028					2x2x2	millimeter	UNITSONT	UO:0000016	128x128x75	millimeter	UNITSONT	UO:0000016	90	degree	UNITSONT	UO:0000185														PEDS104_20120817_Diffusion Tensor Acquisition_radial diffusion	20120817	PEDS104/20120817/DWI/PEDS104_20120817_0022_DTI_1_1x0_30x1000.nii.gz
PEDS105	Magnetic Resonance Imaging	Siemens 3T TIM Trio	Siemens	3	tesla	UNITSONT	UO:0000228	Diffusion Tensor Acquisition	single-shot multi-slice using spin-echo EPI	9500	millisecond	UNITSONT	UO:0000028	87	millisecond	UNITSONT	UO:0000028					2x2x2	millimeter	UNITSONT	UO:0000016	128x128x75	millimeter	UNITSONT	UO:0000016	90	degree	UNITSONT	UO:0000185														PEDS105_20130114_Diffusion Tensor Acquisition_radial diffusion	20130114	PEDS105/20130114/DWI/PEDS105_20130114_0020_DTI_1_1x0_30x1000.nii.gz
PEDS106	Magnetic Resonance Imaging	Siemens 3T TIM Trio	Siemens	3	tesla	UNITSONT	UO:0000228	Diffusion Tensor Acquisition	single-shot multi-slice using spin-echo EPI	9500	millisecond	UNITSONT	UO:0000028	87	millisecond	UNITSONT	UO:0000028					2x2x2	millimeter	UNITSONT	UO:0000016	128x128x75	millimeter	UNITSONT	UO:0000016	90	degree	UNITSONT	UO:0000185														PEDS106_20130117_Diffusion Tensor Acquisition_radial diffusion	20130117	PEDS106/20130117/DWI/PEDS106_20130117_0023_DTI_1_1x0_30x1000.nii.gz
PEDS107	Magnetic Resonance Imaging	Siemens 3T TIM Trio	Siemens	3	tesla	UNITSONT	UO:0000228	Diffusion Tensor Acquisition	single-shot multi-slice using spin-echo EPI	9500	millisecond	UNITSONT	UO:0000028	87	millisecond	UNITSONT	UO:0000028					2x2x2	millimeter	UNITSONT	UO:0000016	128x128x75	millimeter	UNITSONT	UO:0000016	90	degree	UNITSONT	UO:0000185														PEDS107_20130118_Diffusion Tensor Acquisition_radial diffusion	20130118	PEDS107/20130118/DWI/PEDS107_20130118_0023_DTI_1_1x0_30x1000.nii.gz
PEDS108	Magnetic Resonance Imaging	Siemens 3T TIM Trio	Siemens	3	tesla	UNITSONT	UO:0000228	Diffusion Tensor Acquisition	single-shot multi-slice using spin-echo EPI	9500	millisecond	UNITSONT	UO:0000028	87	millisecond	UNITSONT	UO:0000028					2x2x2	millimeter	UNITSONT	UO:0000016	128x128x75	millimeter	UNITSONT	UO:0000016	90	degree	UNITSONT	UO:0000185														PEDS108_20130215_Diffusion Tensor Acquisition_radial diffusion	20130215	PEDS108/20130215/DWI/PEDS108_20130215_0019_DTI_1_1x0_30x1000.nii.gz
PEDS109	Magnetic Resonance Imaging	Siemens 3T TIM Trio	Siemens	3	tesla	UNITSONT	UO:0000228	Diffusion Tensor Acquisition	single-shot multi-slice using spin-echo EPI	9500	millisecond	UNITSONT	UO:0000028	87	millisecond	UNITSONT	UO:0000028					2x2x2	millimeter	UNITSONT	UO:0000016	128x128x75	millimeter	UNITSONT	UO:0000016	90	degree	UNITSONT	UO:0000185														PEDS109_20130228_Diffusion Tensor Acquisition_radial diffusion	20130228	PEDS109/20130228/DWI/PEDS109_20130228_0019_DTI_1_1x0_30x1000.nii.gz
PEDS110	Magnetic Resonance Imaging	Siemens 3T TIM Trio	Siemens	3	tesla	UNITSONT	UO:0000228	Diffusion Tensor Acquisition	single-shot multi-slice using spin-echo EPI	9500	millisecond	UNITSONT	UO:0000028	87	millisecond	UNITSONT	UO:0000028					2x2x2	millimeter	UNITSONT	UO:0000016	128x128x75	millimeter	UNITSONT	UO:0000016	90	degree	UNITSONT	UO:0000185														PEDS110_20130323_Diffusion Tensor Acquisition_radial diffusion	20130323	PEDS110/20130323/DWI/PEDS110_20130323_0019_DTI_1_1x0_30x1000.nii.gz
PEDS111	Magnetic Resonance Imaging	Siemens 3T TIM Trio	Siemens	3	tesla	UNITSONT	UO:0000228	Diffusion Tensor Acquisition	single-shot multi-slice using spin-echo EPI	9500	millisecond	UNITSONT	UO:0000028	87	millisecond	UNITSONT	UO:0000028					2x2x2	millimeter	UNITSONT	UO:0000016	128x128x75	millimeter	UNITSONT	UO:0000016	90	degree	UNITSONT	UO:0000185														PEDS111_20130325_Diffusion Tensor Acquisition_radial diffusion	20130325	PEDS111/20130325/DWI/PEDS111_20130325_0019_DTI_1_1x0_30x1000.nii.gz
PEDS112	Magnetic Resonance Imaging	Siemens 3T TIM Trio	Siemens	3	tesla	UNITSONT	UO:0000228	Diffusion Tensor Acquisition	single-shot multi-slice using spin-echo EPI	9500	millisecond	UNITSONT	UO:0000028	87	millisecond	UNITSONT	UO:0000028					2x2x2	millimeter	UNITSONT	UO:0000016	128x128x75	millimeter	UNITSONT	UO:0000016	90	degree	UNITSONT	UO:0000185														PEDS112_20130326_Diffusion Tensor Acquisition_radial diffusion	20130326	PEDS112/20130326/DWI/PEDS112_20130326_0019_DTI_1_1x0_30x1000.nii.gz
PEDS113	Magnetic Resonance Imaging	Siemens 3T TIM Trio	Siemens	3	tesla	UNITSONT	UO:0000228	Diffusion Tensor Acquisition	single-shot multi-slice using spin-echo EPI	9500	millisecond	UNITSONT	UO:0000028	87	millisecond	UNITSONT	UO:0000028					2x2x2	millimeter	UNITSONT	UO:0000016	128x128x75	millimeter	UNITSONT	UO:0000016	90	degree	UNITSONT	UO:0000185														PEDS113_20130326_Diffusion Tensor Acquisition_radial diffusion	20130326	PEDS113/20130326/DWI/PEDS113_20130326_0020_DTI_1_1x0_30x1000.nii.gz
PEDS114	Magnetic Resonance Imaging	Siemens 3T TIM Trio	Siemens	3	tesla	UNITSONT	UO:0000228	Diffusion Tensor Acquisition	single-shot multi-slice using spin-echo EPI	9500	millisecond	UNITSONT	UO:0000028	87	millisecond	UNITSONT	UO:0000028					2x2x2	millimeter	UNITSONT	UO:0000016	128x128x75	millimeter	UNITSONT	UO:0000016	90	degree	UNITSONT	UO:0000185														PEDS114_20130328_Diffusion Tensor Acquisition_radial diffusion	20130328	PEDS114/20130328/DWI/PEDS114_20130328_0019_DTI_1_1x0_30x1000.nii.gz
PEDS115	Magnetic Resonance Imaging	Siemens 3T TIM Trio	Siemens	3	tesla	UNITSONT	UO:0000228	Diffusion Tensor Acquisition	single-shot multi-slice using spin-echo EPI	9500	millisecond	UNITSONT	UO:0000028	87	millisecond	UNITSONT	UO:0000028					2x2x2	millimeter	UNITSONT	UO:0000016	128x128x75	millimeter	UNITSONT	UO:0000016	90	degree	UNITSONT	UO:0000185														PEDS115_20130404_Diffusion Tensor Acquisition_radial diffusion	20130404	PEDS115/20130404/DWI/PEDS115_20130404_0019_DTI_1_1x0_30x1000.nii.gz
PEDS116	Magnetic Resonance Imaging	Siemens 3T TIM Trio	Siemens	3	tesla	UNITSONT	UO:0000228	Diffusion Tensor Acquisition	single-shot multi-slice using spin-echo EPI	9500	millisecond	UNITSONT	UO:0000028	87	millisecond	UNITSONT	UO:0000028					2x2x2	millimeter	UNITSONT	UO:0000016	128x128x75	millimeter	UNITSONT	UO:0000016	90	degree	UNITSONT	UO:0000185														PEDS116_20130412_Diffusion Tensor Acquisition_radial diffusion	20130412	PEDS116/20130412/DWI/PEDS116_20130412_0019_DTI_1_1x0_30x1000.nii.gz
PEDS117	Magnetic Resonance Imaging	Siemens 3T TIM Trio	Siemens	3	tesla	UNITSONT	UO:0000228	Diffusion Tensor Acquisition	single-shot multi-slice using spin-echo EPI	9500	millisecond	UNITSONT	UO:0000028	87	millisecond	UNITSONT	UO:0000028					2x2x2	millimeter	UNITSONT	UO:0000016	128x128x75	millimeter	UNITSONT	UO:0000016	90	degree	UNITSONT	UO:0000185														PEDS117_20130426_Diffusion Tensor Acquisition_radial diffusion	20130426	PEDS117/20130426/DWI/PEDS117_20130426_0019_DTI_1_1x0_30x1000.nii.gz
PEDS118	Magnetic Resonance Imaging	Siemens 3T TIM Trio	Siemens	3	tesla	UNITSONT	UO:0000228	Diffusion Tensor Acquisition	single-shot multi-slice using spin-echo EPI	9500	millisecond	UNITSONT	UO:0000028	87	millisecond	UNITSONT	UO:0000028					2x2x2	millimeter	UNITSONT	UO:0000016	128x128x75	millimeter	UNITSONT	UO:0000016	90	degree	UNITSONT	UO:0000185														PEDS118_20130507_Diffusion Tensor Acquisition_radial diffusion	20130507	PEDS118/20130507/DWI/PEDS118_20130507_0022_DTI_1_1x0_30x1000.nii.gz
PEDS119	Magnetic Resonance Imaging	Siemens 3T TIM Trio	Siemens	3	tesla	UNITSONT	UO:0000228	Diffusion Tensor Acquisition	single-shot multi-slice using spin-echo EPI	9500	millisecond	UNITSONT	UO:0000028	87	millisecond	UNITSONT	UO:0000028					2x2x2	millimeter	UNITSONT	UO:0000016	128x128x75	millimeter	UNITSONT	UO:0000016	90	degree	UNITSONT	UO:0000185														PEDS119_20130517_Diffusion Tensor Acquisition_radial diffusion	20130517	PEDS119/20130517/DWI/PEDS119_20130517_0019_DTI_1_1x0_30x1000.nii.gz
PEDS120	Magnetic Resonance Imaging	Siemens 3T TIM Trio	Siemens	3	tesla	UNITSONT	UO:0000228	Diffusion Tensor Acquisition	single-shot multi-slice using spin-echo EPI	9500	millisecond	UNITSONT	UO:0000028	87	millisecond	UNITSONT	UO:0000028					2x2x2	millimeter	UNITSONT	UO:0000016	128x128x75	millimeter	UNITSONT	UO:0000016	90	degree	UNITSONT	UO:0000185														PEDS120_20130517_Diffusion Tensor Acquisition_radial diffusion	20130517	PEDS120/20130517/DWI/PEDS120_20130517_0026_DTI_1_1x0_30x1000.nii.gz
PEDS121	Magnetic Resonance Imaging	Siemens 3T TIM Trio	Siemens	3	tesla	UNITSONT	UO:0000228	Diffusion Tensor Acquisition	single-shot multi-slice using spin-echo EPI	9500	millisecond	UNITSONT	UO:0000028	87	millisecond	UNITSONT	UO:0000028					2x2x2	millimeter	UNITSONT	UO:0000016	128x128x75	millimeter	UNITSONT	UO:0000016	90	degree	UNITSONT	UO:0000185														PEDS121_20130520_Diffusion Tensor Acquisition_radial diffusion	20130520	PEDS121/20130520/DWI/PEDS121_20130520_0020_DTI_1_1x0_30x1000.nii.gz
PEDS122	Magnetic Resonance Imaging	Siemens 3T TIM Trio	Siemens	3	tesla	UNITSONT	UO:0000228	Diffusion Tensor Acquisition	single-shot multi-slice using spin-echo EPI	9500	millisecond	UNITSONT	UO:0000028	87	millisecond	UNITSONT	UO:0000028					2x2x2	millimeter	UNITSONT	UO:0000016	128x128x75	millimeter	UNITSONT	UO:0000016	90	degree	UNITSONT	UO:0000185														PEDS122_20130520_Diffusion Tensor Acquisition_radial diffusion	20130520	PEDS122/20130520/DWI/PEDS122_20130520_0019_DTI_1_1x0_30x1000.nii.gz
PEDS123	Magnetic Resonance Imaging	Siemens 3T TIM Trio	Siemens	3	tesla	UNITSONT	UO:0000228	Diffusion Tensor Acquisition	single-shot multi-slice using spin-echo EPI	9500	millisecond	UNITSONT	UO:0000028	87	millisecond	UNITSONT	UO:0000028					2x2x2	millimeter	UNITSONT	UO:0000016	128x128x75	millimeter	UNITSONT	UO:0000016	90	degree	UNITSONT	UO:0000185														PEDS123_20130530_Diffusion Tensor Acquisition_radial diffusion	20130530	PEDS123/20130530/DWI/PEDS123_20130530_0021_DTI_1_1x0_30x1000.nii.gz
PEDS124	Magnetic Resonance Imaging	Siemens 3T TIM Trio	Siemens	3	tesla	UNITSONT	UO:0000228	Diffusion Tensor Acquisition	single-shot multi-slice using spin-echo EPI	9500	millisecond	UNITSONT	UO:0000028	87	millisecond	UNITSONT	UO:0000028					2x2x2	millimeter	UNITSONT	UO:0000016	128x128x75	millimeter	UNITSONT	UO:0000016	90	degree	UNITSONT	UO:0000185														PEDS124_20130613_Diffusion Tensor Acquisition_radial diffusion	20130613	PEDS124/20130613/DWI/PEDS124_20130613_0020_DTI_1_1x0_30x1000.nii.gz
PEDS125	Magnetic Resonance Imaging	Siemens 3T TIM Trio	Siemens	3	tesla	UNITSONT	UO:0000228	Diffusion Tensor Acquisition	single-shot multi-slice using spin-echo EPI	9500	millisecond	UNITSONT	UO:0000028	87	millisecond	UNITSONT	UO:0000028					2x2x2	millimeter	UNITSONT	UO:0000016	128x128x75	millimeter	UNITSONT	UO:0000016	90	degree	UNITSONT	UO:0000185														PEDS125_20130614_Diffusion Tensor Acquisition_radial diffusion	20130614	PEDS125/20130614/DWI/PEDS125_20130614_0020_DTI_1_1x0_30x1000.nii.gz
PEDS126	Magnetic Resonance Imaging	Siemens 3T TIM Trio	Siemens	3	tesla	UNITSONT	UO:0000228	Diffusion Tensor Acquisition	single-shot multi-slice using spin-echo EPI	9500	millisecond	UNITSONT	UO:0000028	87	millisecond	UNITSONT	UO:0000028					2x2x2	millimeter	UNITSONT	UO:0000016	128x128x75	millimeter	UNITSONT	UO:0000016	90	degree	UNITSONT	UO:0000185														PEDS126_20130620_Diffusion Tensor Acquisition_radial diffusion	20130620	PEDS126/20130620/DWI/PEDS126_20130620_0017_DTI_1_1x0_30x1000.nii.gz
PEDS127	Magnetic Resonance Imaging	Siemens 3T TIM Trio	Siemens	3	tesla	UNITSONT	UO:0000228	Diffusion Tensor Acquisition	single-shot multi-slice using spin-echo EPI	9500	millisecond	UNITSONT	UO:0000028	87	millisecond	UNITSONT	UO:0000028					2x2x2	millimeter	UNITSONT	UO:0000016	128x128x75	millimeter	UNITSONT	UO:0000016	90	degree	UNITSONT	UO:0000185														PEDS127_20130717_Diffusion Tensor Acquisition_radial diffusion	20130717	PEDS127/20130717/DWI/PEDS127_20130717_0019_DTI_1_1x0_30x1000.nii.gz
#DWI_mean diffusion
PEDS007	Magnetic Resonance Imaging	Siemens 3T TIM Trio	Siemens	3	tesla	UNITSONT	UO:0000228	Diffusion Tensor Acquisition	single-shot multi-slice using spin-echo EPI	9500	millisecond	UNITSONT	UO:0000028	87	millisecond	UNITSONT	UO:0000028					2x2x2	millimeter	UNITSONT	UO:0000016	128x128x75	millimeter	UNITSONT	UO:0000016	90	degree	UNITSONT	UO:0000185														PEDS007_20100709_Diffusion Tensor Acquisition_mean diffusion	20100709	PEDS007/20100709/DWI/PEDS007_20100709_0019_DTI_1_1x0_30x1000.nii.gz
PEDS007	Magnetic Resonance Imaging	Siemens 3T TIM Trio	Siemens	3	tesla	UNITSONT	UO:0000228	Diffusion Tensor Acquisition	single-shot multi-slice using spin-echo EPI	9500	millisecond	UNITSONT	UO:0000028	87	millisecond	UNITSONT	UO:0000028					2x2x2	millimeter	UNITSONT	UO:0000016	128x128x75	millimeter	UNITSONT	UO:0000016	90	degree	UNITSONT	UO:0000185														PEDS007_20110903_Diffusion Tensor Acquisition_mean diffusion	20110903	PEDS007/20110903/DWI/PEDS007_20110903_0019_DTI_1_1x0_30x1000.nii.gz
PEDS007	Magnetic Resonance Imaging	Siemens 3T TIM Trio	Siemens	3	tesla	UNITSONT	UO:0000228	Diffusion Tensor Acquisition	single-shot multi-slice using spin-echo EPI	9500	millisecond	UNITSONT	UO:0000028	87	millisecond	UNITSONT	UO:0000028					2x2x2	millimeter	UNITSONT	UO:0000016	128x128x75	millimeter	UNITSONT	UO:0000016	90	degree	UNITSONT	UO:0000185														PEDS007_20120908_Diffusion Tensor Acquisition_mean diffusion	20120908	PEDS007/20120908/DWI/PEDS007_20120908_0019_DTI_1_1x0_30x1000.nii.gz
PEDS008	Magnetic Resonance Imaging	Siemens 3T TIM Trio	Siemens	3	tesla	UNITSONT	UO:0000228	Diffusion Tensor Acquisition	single-shot multi-slice using spin-echo EPI	9500	millisecond	UNITSONT	UO:0000028	87	millisecond	UNITSONT	UO:0000028					2x2x2	millimeter	UNITSONT	UO:0000016	128x128x75	millimeter	UNITSONT	UO:0000016	90	degree	UNITSONT	UO:0000185														PEDS008_20100711_Diffusion Tensor Acquisition_mean diffusion	20100711	PEDS008/20100711/DWI/PEDS008_20100711_0017_DTI_1_1x0_30x1000.nii.gz
PEDS008	Magnetic Resonance Imaging	Siemens 3T TIM Trio	Siemens	3	tesla	UNITSONT	UO:0000228	Diffusion Tensor Acquisition	single-shot multi-slice using spin-echo EPI	9500	millisecond	UNITSONT	UO:0000028	87	millisecond	UNITSONT	UO:0000028					2x2x2	millimeter	UNITSONT	UO:0000016	128x128x75	millimeter	UNITSONT	UO:0000016	90	degree	UNITSONT	UO:0000185														PEDS008_20101120_Diffusion Tensor Acquisition_mean diffusion	20101120	PEDS008/20101120/DWI/PEDS008_20101120_0019_DTI_1_1x0_30x1000.nii.gz
PEDS009	Magnetic Resonance Imaging	Siemens 3T TIM Trio	Siemens	3	tesla	UNITSONT	UO:0000228	Diffusion Tensor Acquisition	single-shot multi-slice using spin-echo EPI	9500	millisecond	UNITSONT	UO:0000028	87	millisecond	UNITSONT	UO:0000028					2x2x2	millimeter	UNITSONT	UO:0000016	128x128x75	millimeter	UNITSONT	UO:0000016	90	degree	UNITSONT	UO:0000185														PEDS009_20100713_Diffusion Tensor Acquisition_mean diffusion	20100713	PEDS009/20100713/DWI/PEDS009_20100713_0017_DTI_1_1x0_30x1000.nii.gz
PEDS010	Magnetic Resonance Imaging	Siemens 3T TIM Trio	Siemens	3	tesla	UNITSONT	UO:0000228	Diffusion Tensor Acquisition	single-shot multi-slice using spin-echo EPI	9500	millisecond	UNITSONT	UO:0000028	87	millisecond	UNITSONT	UO:0000028					2x2x2	millimeter	UNITSONT	UO:0000016	128x128x75	millimeter	UNITSONT	UO:0000016	90	degree	UNITSONT	UO:0000185														PEDS010_20101008_Diffusion Tensor Acquisition_mean diffusion	20101008	PEDS010/20101008/DWI/PEDS010_20101008_0014_DTI_1_1x0_30x1000.nii.gz
PEDS012	Magnetic Resonance Imaging	Siemens 3T TIM Trio	Siemens	3	tesla	UNITSONT	UO:0000228	Diffusion Tensor Acquisition	single-shot multi-slice using spin-echo EPI	9500	millisecond	UNITSONT	UO:0000028	87	millisecond	UNITSONT	UO:0000028					2x2x2	millimeter	UNITSONT	UO:0000016	128x128x75	millimeter	UNITSONT	UO:0000016	90	degree	UNITSONT	UO:0000185														PEDS012_20100813_Diffusion Tensor Acquisition_mean diffusion	20100813	PEDS012/20100813/DWI/PEDS012_20100813_0017_DTI_1_1x0_30x1000.nii.gz
PEDS012	Magnetic Resonance Imaging	Siemens 3T TIM Trio	Siemens	3	tesla	UNITSONT	UO:0000228	Diffusion Tensor Acquisition	single-shot multi-slice using spin-echo EPI	9500	millisecond	UNITSONT	UO:0000028	87	millisecond	UNITSONT	UO:0000028					2x2x2	millimeter	UNITSONT	UO:0000016	128x128x75	millimeter	UNITSONT	UO:0000016	90	degree	UNITSONT	UO:0000185														PEDS012_20110902_Diffusion Tensor Acquisition_mean diffusion	20110902	PEDS012/20110902/DWI/PEDS012_20110902_0020_DTI_1_1x0_30x1000.nii.gz
PEDS012	Magnetic Resonance Imaging	Siemens 3T TIM Trio	Siemens	3	tesla	UNITSONT	UO:0000228	Diffusion Tensor Acquisition	single-shot multi-slice using spin-echo EPI	9500	millisecond	UNITSONT	UO:0000028	87	millisecond	UNITSONT	UO:0000028					2x2x2	millimeter	UNITSONT	UO:0000016	128x128x75	millimeter	UNITSONT	UO:0000016	90	degree	UNITSONT	UO:0000185														PEDS012_20121031_Diffusion Tensor Acquisition_mean diffusion	20121031	PEDS012/20121031/DWI/PEDS012_20121031_0019_DTI_1_1x0_30x1000.nii.gz
PEDS013	Magnetic Resonance Imaging	Siemens 3T TIM Trio	Siemens	3	tesla	UNITSONT	UO:0000228	Diffusion Tensor Acquisition	single-shot multi-slice using spin-echo EPI	9500	millisecond	UNITSONT	UO:0000028	87	millisecond	UNITSONT	UO:0000028					2x2x2	millimeter	UNITSONT	UO:0000016	128x128x75	millimeter	UNITSONT	UO:0000016	90	degree	UNITSONT	UO:0000185														PEDS013_20100831_Diffusion Tensor Acquisition_mean diffusion	20100831	PEDS013/20100831/DWI/PEDS013_20100831_0017_DTI_1_1x0_30x1000.nii.gz
PEDS013	Magnetic Resonance Imaging	Siemens 3T TIM Trio	Siemens	3	tesla	UNITSONT	UO:0000228	Diffusion Tensor Acquisition	single-shot multi-slice using spin-echo EPI	9500	millisecond	UNITSONT	UO:0000028	87	millisecond	UNITSONT	UO:0000028					2x2x2	millimeter	UNITSONT	UO:0000016	128x128x75	millimeter	UNITSONT	UO:0000016	90	degree	UNITSONT	UO:0000185														PEDS013_20101111_Diffusion Tensor Acquisition_mean diffusion	20101111	PEDS013/20101111/DWI/PEDS013_20101111_0013_DTI_1_1x0_30x1000.nii.gz
PEDS013	Magnetic Resonance Imaging	Siemens 3T TIM Trio	Siemens	3	tesla	UNITSONT	UO:0000228	Diffusion Tensor Acquisition	single-shot multi-slice using spin-echo EPI	9500	millisecond	UNITSONT	UO:0000028	87	millisecond	UNITSONT	UO:0000028					2x2x2	millimeter	UNITSONT	UO:0000016	128x128x75	millimeter	UNITSONT	UO:0000016	90	degree	UNITSONT	UO:0000185														PEDS013_20110905_Diffusion Tensor Acquisition_mean diffusion	20110905	PEDS013/20110905/DWI/PEDS013_20110905_0019_DTI_1_1x0_30x1000.nii.gz
PEDS013	Magnetic Resonance Imaging	Siemens 3T TIM Trio	Siemens	3	tesla	UNITSONT	UO:0000228	Diffusion Tensor Acquisition	single-shot multi-slice using spin-echo EPI	9500	millisecond	UNITSONT	UO:0000028	87	millisecond	UNITSONT	UO:0000028					2x2x2	millimeter	UNITSONT	UO:0000016	128x128x75	millimeter	UNITSONT	UO:0000016	90	degree	UNITSONT	UO:0000185														PEDS013_20120821_Diffusion Tensor Acquisition_mean diffusion	20120821	PEDS013/20120821/DWI/PEDS013_20120821_0019_DTI_1_1x0_30x1000.nii.gz
PEDS014	Magnetic Resonance Imaging	Siemens 3T TIM Trio	Siemens	3	tesla	UNITSONT	UO:0000228	Diffusion Tensor Acquisition	single-shot multi-slice using spin-echo EPI	9500	millisecond	UNITSONT	UO:0000028	87	millisecond	UNITSONT	UO:0000028					2x2x2	millimeter	UNITSONT	UO:0000016	128x128x75	millimeter	UNITSONT	UO:0000016	90	degree	UNITSONT	UO:0000185														PEDS014_20100831_Diffusion Tensor Acquisition_mean diffusion	20100831	PEDS014/20100831/DWI/PEDS014_20100831_0017_DTI_1_1x0_30x1000.nii.gz
PEDS014	Magnetic Resonance Imaging	Siemens 3T TIM Trio	Siemens	3	tesla	UNITSONT	UO:0000228	Diffusion Tensor Acquisition	single-shot multi-slice using spin-echo EPI	9500	millisecond	UNITSONT	UO:0000028	87	millisecond	UNITSONT	UO:0000028					2x2x2	millimeter	UNITSONT	UO:0000016	128x128x75	millimeter	UNITSONT	UO:0000016	90	degree	UNITSONT	UO:0000185														PEDS014_20110823_Diffusion Tensor Acquisition_mean diffusion	20110823	PEDS014/20110823/DWI/PEDS014_20110823_0020_DTI_1_1x0_30x1000.nii.gz
PEDS014	Magnetic Resonance Imaging	Siemens 3T TIM Trio	Siemens	3	tesla	UNITSONT	UO:0000228	Diffusion Tensor Acquisition	single-shot multi-slice using spin-echo EPI	9500	millisecond	UNITSONT	UO:0000028	87	millisecond	UNITSONT	UO:0000028					2x2x2	millimeter	UNITSONT	UO:0000016	128x128x75	millimeter	UNITSONT	UO:0000016	90	degree	UNITSONT	UO:0000185														PEDS014_20120825_Diffusion Tensor Acquisition_mean diffusion	20120825	PEDS014/20120825/DWI/PEDS014_20120825_0019_DTI_1_1x0_30x1000.nii.gz
PEDS015	Magnetic Resonance Imaging	Siemens 3T TIM Trio	Siemens	3	tesla	UNITSONT	UO:0000228	Diffusion Tensor Acquisition	single-shot multi-slice using spin-echo EPI	9500	millisecond	UNITSONT	UO:0000028	87	millisecond	UNITSONT	UO:0000028					2x2x2	millimeter	UNITSONT	UO:0000016	128x128x75	millimeter	UNITSONT	UO:0000016	90	degree	UNITSONT	UO:0000185														PEDS015_20100901_Diffusion Tensor Acquisition_mean diffusion	20100901	PEDS015/20100901/DWI/PEDS015_20100901_0017_DTI_1_1x0_30x1000.nii.gz
PEDS015	Magnetic Resonance Imaging	Siemens 3T TIM Trio	Siemens	3	tesla	UNITSONT	UO:0000228	Diffusion Tensor Acquisition	single-shot multi-slice using spin-echo EPI	9500	millisecond	UNITSONT	UO:0000028	87	millisecond	UNITSONT	UO:0000028					2x2x2	millimeter	UNITSONT	UO:0000016	128x128x75	millimeter	UNITSONT	UO:0000016	90	degree	UNITSONT	UO:0000185														PEDS015_20110812_Diffusion Tensor Acquisition_mean diffusion	20110812	PEDS015/20110812/DWI/PEDS015_20110812_0019_DTI_1_1x0_30x1000.nii.gz
PEDS016	Magnetic Resonance Imaging	Siemens 3T TIM Trio	Siemens	3	tesla	UNITSONT	UO:0000228	Diffusion Tensor Acquisition	single-shot multi-slice using spin-echo EPI	9500	millisecond	UNITSONT	UO:0000028	87	millisecond	UNITSONT	UO:0000028					2x2x2	millimeter	UNITSONT	UO:0000016	128x128x75	millimeter	UNITSONT	UO:0000016	90	degree	UNITSONT	UO:0000185														PEDS016_20100901_Diffusion Tensor Acquisition_mean diffusion	20100901	PEDS016/20100901/DWI/PEDS016_20100901_0020_DTI_1_1x0_30x1000.nii.gz
PEDS017	Magnetic Resonance Imaging	Siemens 3T TIM Trio	Siemens	3	tesla	UNITSONT	UO:0000228	Diffusion Tensor Acquisition	single-shot multi-slice using spin-echo EPI	9500	millisecond	UNITSONT	UO:0000028	87	millisecond	UNITSONT	UO:0000028					2x2x2	millimeter	UNITSONT	UO:0000016	128x128x75	millimeter	UNITSONT	UO:0000016	90	degree	UNITSONT	UO:0000185														PEDS017_20100902_Diffusion Tensor Acquisition_mean diffusion	20100902	PEDS017/20100902/DWI/PEDS017_20100902_0019_DTI_1_1x0_30x1000.nii.gz
PEDS018	Magnetic Resonance Imaging	Siemens 3T TIM Trio	Siemens	3	tesla	UNITSONT	UO:0000228	Diffusion Tensor Acquisition	single-shot multi-slice using spin-echo EPI	9500	millisecond	UNITSONT	UO:0000028	87	millisecond	UNITSONT	UO:0000028					2x2x2	millimeter	UNITSONT	UO:0000016	128x128x75	millimeter	UNITSONT	UO:0000016	90	degree	UNITSONT	UO:0000185														PEDS018_20100908_Diffusion Tensor Acquisition_mean diffusion	20100908	PEDS018/20100908/DWI/PEDS018_20100908_0020_DTI_1_1x0_30x1000.nii.gz
PEDS019	Magnetic Resonance Imaging	Siemens 3T TIM Trio	Siemens	3	tesla	UNITSONT	UO:0000228	Diffusion Tensor Acquisition	single-shot multi-slice using spin-echo EPI	9500	millisecond	UNITSONT	UO:0000028	87	millisecond	UNITSONT	UO:0000028					2x2x2	millimeter	UNITSONT	UO:0000016	128x128x75	millimeter	UNITSONT	UO:0000016	90	degree	UNITSONT	UO:0000185														PEDS019_20100909_Diffusion Tensor Acquisition_mean diffusion	20100909	PEDS019/20100909/DWI/PEDS019_20100909_0021_DTI_1_1x0_30x1000.nii.gz
PEDS020	Magnetic Resonance Imaging	Siemens 3T TIM Trio	Siemens	3	tesla	UNITSONT	UO:0000228	Diffusion Tensor Acquisition	single-shot multi-slice using spin-echo EPI	9500	millisecond	UNITSONT	UO:0000028	87	millisecond	UNITSONT	UO:0000028					2x2x2	millimeter	UNITSONT	UO:0000016	128x128x75	millimeter	UNITSONT	UO:0000016	90	degree	UNITSONT	UO:0000185														PEDS020_20100917_Diffusion Tensor Acquisition_mean diffusion	20100917	PEDS020/20100917/DWI/PEDS020_20100917_0019_DTI_1_1x0_30x1000.nii.gz
PEDS021	Magnetic Resonance Imaging	Siemens 3T TIM Trio	Siemens	3	tesla	UNITSONT	UO:0000228	Diffusion Tensor Acquisition	single-shot multi-slice using spin-echo EPI	9500	millisecond	UNITSONT	UO:0000028	87	millisecond	UNITSONT	UO:0000028					2x2x2	millimeter	UNITSONT	UO:0000016	128x128x75	millimeter	UNITSONT	UO:0000016	90	degree	UNITSONT	UO:0000185														PEDS021_20101017_Diffusion Tensor Acquisition_mean diffusion	20101017	PEDS021/20101017/DWI/PEDS021_20101017_0014_DTI_1_1x0_30x1000.nii.gz
PEDS021	Magnetic Resonance Imaging	Siemens 3T TIM Trio	Siemens	3	tesla	UNITSONT	UO:0000228	Diffusion Tensor Acquisition	single-shot multi-slice using spin-echo EPI	9500	millisecond	UNITSONT	UO:0000028	87	millisecond	UNITSONT	UO:0000028					2x2x2	millimeter	UNITSONT	UO:0000016	128x128x75	millimeter	UNITSONT	UO:0000016	90	degree	UNITSONT	UO:0000185														PEDS021_20111023_Diffusion Tensor Acquisition_mean diffusion	20111023	PEDS021/20111023/DWI/PEDS021_20111023_0019_DTI_1_1x0_30x1000.nii.gz
PEDS021	Magnetic Resonance Imaging	Siemens 3T TIM Trio	Siemens	3	tesla	UNITSONT	UO:0000228	Diffusion Tensor Acquisition	single-shot multi-slice using spin-echo EPI	9500	millisecond	UNITSONT	UO:0000028	87	millisecond	UNITSONT	UO:0000028					2x2x2	millimeter	UNITSONT	UO:0000016	128x128x75	millimeter	UNITSONT	UO:0000016	90	degree	UNITSONT	UO:0000185														PEDS021_20121202_Diffusion Tensor Acquisition_mean diffusion	20121202	PEDS021/20121202/DWI/PEDS021_20121202_0022_DTI_1_1x0_30x1000.nii.gz
PEDS022	Magnetic Resonance Imaging	Siemens 3T TIM Trio	Siemens	3	tesla	UNITSONT	UO:0000228	Diffusion Tensor Acquisition	single-shot multi-slice using spin-echo EPI	9500	millisecond	UNITSONT	UO:0000028	87	millisecond	UNITSONT	UO:0000028					2x2x2	millimeter	UNITSONT	UO:0000016	128x128x75	millimeter	UNITSONT	UO:0000016	90	degree	UNITSONT	UO:0000185														PEDS022_20101010_Diffusion Tensor Acquisition_mean diffusion	20101010	PEDS022/20101010/DWI/PEDS022_20101010_0021_DTI_1_1x0_30x1000.nii.gz
PEDS022	Magnetic Resonance Imaging	Siemens 3T TIM Trio	Siemens	3	tesla	UNITSONT	UO:0000228	Diffusion Tensor Acquisition	single-shot multi-slice using spin-echo EPI	9500	millisecond	UNITSONT	UO:0000028	87	millisecond	UNITSONT	UO:0000028					2x2x2	millimeter	UNITSONT	UO:0000016	128x128x75	millimeter	UNITSONT	UO:0000016	90	degree	UNITSONT	UO:0000185														PEDS022_20111216_Diffusion Tensor Acquisition_mean diffusion	20111216	PEDS022/20111216/DWI/PEDS022_20111216_0019_DTI_1_1x0_30x1000.nii.gz
PEDS022	Magnetic Resonance Imaging	Siemens 3T TIM Trio	Siemens	3	tesla	UNITSONT	UO:0000228	Diffusion Tensor Acquisition	single-shot multi-slice using spin-echo EPI	9500	millisecond	UNITSONT	UO:0000028	87	millisecond	UNITSONT	UO:0000028					2x2x2	millimeter	UNITSONT	UO:0000016	128x128x75	millimeter	UNITSONT	UO:0000016	90	degree	UNITSONT	UO:0000185														PEDS022_20121102_Diffusion Tensor Acquisition_mean diffusion	20121102	PEDS022/20121102/DWI/PEDS022_20121102_0020_DTI_1_1x0_30x1000.nii.gz
PEDS023	Magnetic Resonance Imaging	Siemens 3T TIM Trio	Siemens	3	tesla	UNITSONT	UO:0000228	Diffusion Tensor Acquisition	single-shot multi-slice using spin-echo EPI	9500	millisecond	UNITSONT	UO:0000028	87	millisecond	UNITSONT	UO:0000028					2x2x2	millimeter	UNITSONT	UO:0000016	128x128x75	millimeter	UNITSONT	UO:0000016	90	degree	UNITSONT	UO:0000185														PEDS023_20101011_Diffusion Tensor Acquisition_mean diffusion	20101011	PEDS023/20101011/DWI/PEDS023_20101011_0020_DTI_1_1x0_30x1000.nii.gz
PEDS024	Magnetic Resonance Imaging	Siemens 3T TIM Trio	Siemens	3	tesla	UNITSONT	UO:0000228	Diffusion Tensor Acquisition	single-shot multi-slice using spin-echo EPI	9500	millisecond	UNITSONT	UO:0000028	87	millisecond	UNITSONT	UO:0000028					2x2x2	millimeter	UNITSONT	UO:0000016	128x128x75	millimeter	UNITSONT	UO:0000016	90	degree	UNITSONT	UO:0000185														PEDS024_20101019_Diffusion Tensor Acquisition_mean diffusion	20101019	PEDS024/20101019/DWI/PEDS024_20101019_0019_DTI_1_1x0_30x1000.nii.gz
PEDS025	Magnetic Resonance Imaging	Siemens 3T TIM Trio	Siemens	3	tesla	UNITSONT	UO:0000228	Diffusion Tensor Acquisition	single-shot multi-slice using spin-echo EPI	9500	millisecond	UNITSONT	UO:0000028	87	millisecond	UNITSONT	UO:0000028					2x2x2	millimeter	UNITSONT	UO:0000016	128x128x75	millimeter	UNITSONT	UO:0000016	90	degree	UNITSONT	UO:0000185														PEDS025_20101019_Diffusion Tensor Acquisition_mean diffusion	20101019	PEDS025/20101019/DWI/PEDS025_20101019_0019_DTI_1_1x0_30x1000.nii.gz
PEDS026	Magnetic Resonance Imaging	Siemens 3T TIM Trio	Siemens	3	tesla	UNITSONT	UO:0000228	Diffusion Tensor Acquisition	single-shot multi-slice using spin-echo EPI	9500	millisecond	UNITSONT	UO:0000028	87	millisecond	UNITSONT	UO:0000028					2x2x2	millimeter	UNITSONT	UO:0000016	128x128x75	millimeter	UNITSONT	UO:0000016	90	degree	UNITSONT	UO:0000185														PEDS026_20101026_Diffusion Tensor Acquisition_mean diffusion	20101026	PEDS026/20101026/DWI/PEDS026_20101026_0020_DTI_1_1x0_30x1000.nii.gz
PEDS027	Magnetic Resonance Imaging	Siemens 3T TIM Trio	Siemens	3	tesla	UNITSONT	UO:0000228	Diffusion Tensor Acquisition	single-shot multi-slice using spin-echo EPI	9500	millisecond	UNITSONT	UO:0000028	87	millisecond	UNITSONT	UO:0000028					2x2x2	millimeter	UNITSONT	UO:0000016	128x128x75	millimeter	UNITSONT	UO:0000016	90	degree	UNITSONT	UO:0000185														PEDS027_20101106_Diffusion Tensor Acquisition_mean diffusion	20101106	PEDS027/20101106/DWI/PEDS027_20101106_0019_DTI_1_1x0_30x1000.nii.gz
PEDS027	Magnetic Resonance Imaging	Siemens 3T TIM Trio	Siemens	3	tesla	UNITSONT	UO:0000228	Diffusion Tensor Acquisition	single-shot multi-slice using spin-echo EPI	9500	millisecond	UNITSONT	UO:0000028	87	millisecond	UNITSONT	UO:0000028					2x2x2	millimeter	UNITSONT	UO:0000016	128x128x75	millimeter	UNITSONT	UO:0000016	90	degree	UNITSONT	UO:0000185														PEDS027_20111209_Diffusion Tensor Acquisition_mean diffusion	20111209	PEDS027/20111209/DWI/PEDS027_20111209_0021_DTI_1_1x0_30x1000.nii.gz
PEDS027	Magnetic Resonance Imaging	Siemens 3T TIM Trio	Siemens	3	tesla	UNITSONT	UO:0000228	Diffusion Tensor Acquisition	single-shot multi-slice using spin-echo EPI	9500	millisecond	UNITSONT	UO:0000028	87	millisecond	UNITSONT	UO:0000028					2x2x2	millimeter	UNITSONT	UO:0000016	128x128x75	millimeter	UNITSONT	UO:0000016	90	degree	UNITSONT	UO:0000185														PEDS027_20121209_Diffusion Tensor Acquisition_mean diffusion	20121209	PEDS027/20121209/DWI/PEDS027_20121209_0019_DTI_1_1x0_30x1000.nii.gz
PEDS028	Magnetic Resonance Imaging	Siemens 3T TIM Trio	Siemens	3	tesla	UNITSONT	UO:0000228	Diffusion Tensor Acquisition	single-shot multi-slice using spin-echo EPI	9500	millisecond	UNITSONT	UO:0000028	87	millisecond	UNITSONT	UO:0000028					2x2x2	millimeter	UNITSONT	UO:0000016	128x128x75	millimeter	UNITSONT	UO:0000016	90	degree	UNITSONT	UO:0000185														PEDS028_20101109_Diffusion Tensor Acquisition_mean diffusion	20101109	PEDS028/20101109/DWI/PEDS028_20101109_0019_DTI_1_1x0_30x1000.nii.gz
PEDS029	Magnetic Resonance Imaging	Siemens 3T TIM Trio	Siemens	3	tesla	UNITSONT	UO:0000228	Diffusion Tensor Acquisition	single-shot multi-slice using spin-echo EPI	9500	millisecond	UNITSONT	UO:0000028	87	millisecond	UNITSONT	UO:0000028					2x2x2	millimeter	UNITSONT	UO:0000016	128x128x75	millimeter	UNITSONT	UO:0000016	90	degree	UNITSONT	UO:0000185														PEDS029_20101110_Diffusion Tensor Acquisition_mean diffusion	20101110	PEDS029/20101110/DWI/PEDS029_20101110_0022_DTI_1_1x0_30x1000.nii.gz
PEDS030	Magnetic Resonance Imaging	Siemens 3T TIM Trio	Siemens	3	tesla	UNITSONT	UO:0000228	Diffusion Tensor Acquisition	single-shot multi-slice using spin-echo EPI	9500	millisecond	UNITSONT	UO:0000028	87	millisecond	UNITSONT	UO:0000028					2x2x2	millimeter	UNITSONT	UO:0000016	128x128x75	millimeter	UNITSONT	UO:0000016	90	degree	UNITSONT	UO:0000185														PEDS030_20101115_Diffusion Tensor Acquisition_mean diffusion	20101115	PEDS030/20101115/DWI/PEDS030_20101115_0029_DTI_1_1x0_30x1000.nii.gz
PEDS030	Magnetic Resonance Imaging	Siemens 3T TIM Trio	Siemens	3	tesla	UNITSONT	UO:0000228	Diffusion Tensor Acquisition	single-shot multi-slice using spin-echo EPI	9500	millisecond	UNITSONT	UO:0000028	87	millisecond	UNITSONT	UO:0000028					2x2x2	millimeter	UNITSONT	UO:0000016	128x128x75	millimeter	UNITSONT	UO:0000016	90	degree	UNITSONT	UO:0000185														PEDS030_20111107_Diffusion Tensor Acquisition_mean diffusion	20111107	PEDS030/20111107/DWI/PEDS030_20111107_0019_DTI_1_1x0_30x1000.nii.gz
PEDS030	Magnetic Resonance Imaging	Siemens 3T TIM Trio	Siemens	3	tesla	UNITSONT	UO:0000228	Diffusion Tensor Acquisition	single-shot multi-slice using spin-echo EPI	9500	millisecond	UNITSONT	UO:0000028	87	millisecond	UNITSONT	UO:0000028					2x2x2	millimeter	UNITSONT	UO:0000016	128x128x75	millimeter	UNITSONT	UO:0000016	90	degree	UNITSONT	UO:0000185														PEDS030_20121212_Diffusion Tensor Acquisition_mean diffusion	20121212	PEDS030/20121212/DWI/PEDS030_20121212_0020_DTI_1_1x0_30x1000.nii.gz
PEDS031	Magnetic Resonance Imaging	Siemens 3T TIM Trio	Siemens	3	tesla	UNITSONT	UO:0000228	Diffusion Tensor Acquisition	single-shot multi-slice using spin-echo EPI	9500	millisecond	UNITSONT	UO:0000028	87	millisecond	UNITSONT	UO:0000028					2x2x2	millimeter	UNITSONT	UO:0000016	128x128x75	millimeter	UNITSONT	UO:0000016	90	degree	UNITSONT	UO:0000185														PEDS031_20101116_Diffusion Tensor Acquisition_mean diffusion	20101116	PEDS031/20101116/DWI/PEDS031_20101116_0019_DTI_1_1x0_30x1000.nii.gz
PEDS031	Magnetic Resonance Imaging	Siemens 3T TIM Trio	Siemens	3	tesla	UNITSONT	UO:0000228	Diffusion Tensor Acquisition	single-shot multi-slice using spin-echo EPI	9500	millisecond	UNITSONT	UO:0000028	87	millisecond	UNITSONT	UO:0000028					2x2x2	millimeter	UNITSONT	UO:0000016	128x128x75	millimeter	UNITSONT	UO:0000016	90	degree	UNITSONT	UO:0000185														PEDS031_20120125_Diffusion Tensor Acquisition_mean diffusion	20120125	PEDS031/20120125/DWI/PEDS031_20120125_0019_DTI_1_1x0_30x1000.nii.gz
PEDS031	Magnetic Resonance Imaging	Siemens 3T TIM Trio	Siemens	3	tesla	UNITSONT	UO:0000228	Diffusion Tensor Acquisition	single-shot multi-slice using spin-echo EPI	9500	millisecond	UNITSONT	UO:0000028	87	millisecond	UNITSONT	UO:0000028					2x2x2	millimeter	UNITSONT	UO:0000016	128x128x75	millimeter	UNITSONT	UO:0000016	90	degree	UNITSONT	UO:0000185														PEDS031_20121107_Diffusion Tensor Acquisition_mean diffusion	20121107	PEDS031/20121107/DWI/PEDS031_20121107_0022_DTI_1_1x0_30x1000.nii.gz
PEDS032	Magnetic Resonance Imaging	Siemens 3T TIM Trio	Siemens	3	tesla	UNITSONT	UO:0000228	Diffusion Tensor Acquisition	single-shot multi-slice using spin-echo EPI	9500	millisecond	UNITSONT	UO:0000028	87	millisecond	UNITSONT	UO:0000028					2x2x2	millimeter	UNITSONT	UO:0000016	128x128x75	millimeter	UNITSONT	UO:0000016	90	degree	UNITSONT	UO:0000185														PEDS032_20101116_Diffusion Tensor Acquisition_mean diffusion	20101116	PEDS032/20101116/DWI/PEDS032_20101116_0019_DTI_1_1x0_30x1000.nii.gz
PEDS034	Magnetic Resonance Imaging	Siemens 3T TIM Trio	Siemens	3	tesla	UNITSONT	UO:0000228	Diffusion Tensor Acquisition	single-shot multi-slice using spin-echo EPI	9500	millisecond	UNITSONT	UO:0000028	87	millisecond	UNITSONT	UO:0000028					2x2x2	millimeter	UNITSONT	UO:0000016	128x128x75	millimeter	UNITSONT	UO:0000016	90	degree	UNITSONT	UO:0000185														PEDS034_20101209_Diffusion Tensor Acquisition_mean diffusion	20101209	PEDS034/20101209/DWI/PEDS034_20101209_0021_DTI_1_1x0_30x1000.nii.gz
PEDS034	Magnetic Resonance Imaging	Siemens 3T TIM Trio	Siemens	3	tesla	UNITSONT	UO:0000228	Diffusion Tensor Acquisition	single-shot multi-slice using spin-echo EPI	9500	millisecond	UNITSONT	UO:0000028	87	millisecond	UNITSONT	UO:0000028					2x2x2	millimeter	UNITSONT	UO:0000016	128x128x75	millimeter	UNITSONT	UO:0000016	90	degree	UNITSONT	UO:0000185														PEDS034_20111220_Diffusion Tensor Acquisition_mean diffusion	20111220	PEDS034/20111220/DWI/PEDS034_20111220_0019_DTI_1_1x0_30x1000.nii.gz
PEDS034	Magnetic Resonance Imaging	Siemens 3T TIM Trio	Siemens	3	tesla	UNITSONT	UO:0000228	Diffusion Tensor Acquisition	single-shot multi-slice using spin-echo EPI	9500	millisecond	UNITSONT	UO:0000028	87	millisecond	UNITSONT	UO:0000028					2x2x2	millimeter	UNITSONT	UO:0000016	128x128x75	millimeter	UNITSONT	UO:0000016	90	degree	UNITSONT	UO:0000185														PEDS034_20121221_Diffusion Tensor Acquisition_mean diffusion	20121221	PEDS034/20121221/DWI/PEDS034_20121221_0019_DTI_1_1x0_30x1000.nii.gz
PEDS035	Magnetic Resonance Imaging	Siemens 3T TIM Trio	Siemens	3	tesla	UNITSONT	UO:0000228	Diffusion Tensor Acquisition	single-shot multi-slice using spin-echo EPI	9500	millisecond	UNITSONT	UO:0000028	87	millisecond	UNITSONT	UO:0000028					2x2x2	millimeter	UNITSONT	UO:0000016	128x128x75	millimeter	UNITSONT	UO:0000016	90	degree	UNITSONT	UO:0000185														PEDS035_20101221_Diffusion Tensor Acquisition_mean diffusion	20101221	PEDS035/20101221/DWI/PEDS035_20101221_0021_DTI_1_1x0_30x1000.nii.gz
PEDS036	Magnetic Resonance Imaging	Siemens 3T TIM Trio	Siemens	3	tesla	UNITSONT	UO:0000228	Diffusion Tensor Acquisition	single-shot multi-slice using spin-echo EPI	9500	millisecond	UNITSONT	UO:0000028	87	millisecond	UNITSONT	UO:0000028					2x2x2	millimeter	UNITSONT	UO:0000016	128x128x75	millimeter	UNITSONT	UO:0000016	90	degree	UNITSONT	UO:0000185														PEDS036_20110105_Diffusion Tensor Acquisition_mean diffusion	20110105	PEDS036/20110105/DWI/PEDS036_20110105_0017_DTI_1_1x0_30x1000.nii.gz
PEDS037	Magnetic Resonance Imaging	Siemens 3T TIM Trio	Siemens	3	tesla	UNITSONT	UO:0000228	Diffusion Tensor Acquisition	single-shot multi-slice using spin-echo EPI	9500	millisecond	UNITSONT	UO:0000028	87	millisecond	UNITSONT	UO:0000028					2x2x2	millimeter	UNITSONT	UO:0000016	128x128x75	millimeter	UNITSONT	UO:0000016	90	degree	UNITSONT	UO:0000185														PEDS037_20110115_Diffusion Tensor Acquisition_mean diffusion	20110115	PEDS037/20110115/DWI/PEDS037_20110115_0019_DTI_1_1x0_30x1000.nii.gz
PEDS038	Magnetic Resonance Imaging	Siemens 3T TIM Trio	Siemens	3	tesla	UNITSONT	UO:0000228	Diffusion Tensor Acquisition	single-shot multi-slice using spin-echo EPI	9500	millisecond	UNITSONT	UO:0000028	87	millisecond	UNITSONT	UO:0000028					2x2x2	millimeter	UNITSONT	UO:0000016	128x128x75	millimeter	UNITSONT	UO:0000016	90	degree	UNITSONT	UO:0000185														PEDS038_20110115_Diffusion Tensor Acquisition_mean diffusion	20110115	PEDS038/20110115/DWI/PEDS038_20110115_0019_DTI_1_1x0_30x1000.nii.gz
PEDS038	Magnetic Resonance Imaging	Siemens 3T TIM Trio	Siemens	3	tesla	UNITSONT	UO:0000228	Diffusion Tensor Acquisition	single-shot multi-slice using spin-echo EPI	9500	millisecond	UNITSONT	UO:0000028	87	millisecond	UNITSONT	UO:0000028					2x2x2	millimeter	UNITSONT	UO:0000016	128x128x75	millimeter	UNITSONT	UO:0000016	90	degree	UNITSONT	UO:0000185														PEDS038_20120204_Diffusion Tensor Acquisition_mean diffusion	20120204	PEDS038/20120204/DWI/PEDS038_20120204_0019_DTI_1_1x0_30x1000.nii.gz
PEDS039	Magnetic Resonance Imaging	Siemens 3T TIM Trio	Siemens	3	tesla	UNITSONT	UO:0000228	Diffusion Tensor Acquisition	single-shot multi-slice using spin-echo EPI	9500	millisecond	UNITSONT	UO:0000028	87	millisecond	UNITSONT	UO:0000028					2x2x2	millimeter	UNITSONT	UO:0000016	128x128x75	millimeter	UNITSONT	UO:0000016	90	degree	UNITSONT	UO:0000185														PEDS039_20110121_Diffusion Tensor Acquisition_mean diffusion	20110121	PEDS039/20110121/DWI/PEDS039_20110121_0019_DTI_1_1x0_30x1000.nii.gz
PEDS039	Magnetic Resonance Imaging	Siemens 3T TIM Trio	Siemens	3	tesla	UNITSONT	UO:0000228	Diffusion Tensor Acquisition	single-shot multi-slice using spin-echo EPI	9500	millisecond	UNITSONT	UO:0000028	87	millisecond	UNITSONT	UO:0000028					2x2x2	millimeter	UNITSONT	UO:0000016	128x128x75	millimeter	UNITSONT	UO:0000016	90	degree	UNITSONT	UO:0000185														PEDS039_20120120_Diffusion Tensor Acquisition_mean diffusion	20120120	PEDS039/20120120/DWI/PEDS039_20120120_0020_DTI_1_1x0_30x1000.nii.gz
PEDS039	Magnetic Resonance Imaging	Siemens 3T TIM Trio	Siemens	3	tesla	UNITSONT	UO:0000228	Diffusion Tensor Acquisition	single-shot multi-slice using spin-echo EPI	9500	millisecond	UNITSONT	UO:0000028	87	millisecond	UNITSONT	UO:0000028					2x2x2	millimeter	UNITSONT	UO:0000016	128x128x75	millimeter	UNITSONT	UO:0000016	90	degree	UNITSONT	UO:0000185														PEDS039_20130122_Diffusion Tensor Acquisition_mean diffusion	20130122	PEDS039/20130122/DWI/PEDS039_20130122_0019_DTI_1_1x0_30x1000.nii.gz
PEDS040	Magnetic Resonance Imaging	Siemens 3T TIM Trio	Siemens	3	tesla	UNITSONT	UO:0000228	Diffusion Tensor Acquisition	single-shot multi-slice using spin-echo EPI	9500	millisecond	UNITSONT	UO:0000028	87	millisecond	UNITSONT	UO:0000028					2x2x2	millimeter	UNITSONT	UO:0000016	128x128x75	millimeter	UNITSONT	UO:0000016	90	degree	UNITSONT	UO:0000185														PEDS040_20110124_Diffusion Tensor Acquisition_mean diffusion	20110124	PEDS040/20110124/DWI/PEDS040_20110124_0019_DTI_1_1x0_30x1000.nii.gz
PEDS040	Magnetic Resonance Imaging	Siemens 3T TIM Trio	Siemens	3	tesla	UNITSONT	UO:0000228	Diffusion Tensor Acquisition	single-shot multi-slice using spin-echo EPI	9500	millisecond	UNITSONT	UO:0000028	87	millisecond	UNITSONT	UO:0000028					2x2x2	millimeter	UNITSONT	UO:0000016	128x128x75	millimeter	UNITSONT	UO:0000016	90	degree	UNITSONT	UO:0000185														PEDS040_20120201_Diffusion Tensor Acquisition_mean diffusion	20120201	PEDS040/20120201/DWI/PEDS040_20120201_0023_DTI_1_1x0_30x1000.nii.gz
PEDS040	Magnetic Resonance Imaging	Siemens 3T TIM Trio	Siemens	3	tesla	UNITSONT	UO:0000228	Diffusion Tensor Acquisition	single-shot multi-slice using spin-echo EPI	9500	millisecond	UNITSONT	UO:0000028	87	millisecond	UNITSONT	UO:0000028					2x2x2	millimeter	UNITSONT	UO:0000016	128x128x75	millimeter	UNITSONT	UO:0000016	90	degree	UNITSONT	UO:0000185														PEDS040_20130129_Diffusion Tensor Acquisition_mean diffusion	20130129	PEDS040/20130129/DWI/PEDS040_20130129_0021_DTI_1_1x0_30x1000.nii.gz
PEDS041	Magnetic Resonance Imaging	Siemens 3T TIM Trio	Siemens	3	tesla	UNITSONT	UO:0000228	Diffusion Tensor Acquisition	single-shot multi-slice using spin-echo EPI	9500	millisecond	UNITSONT	UO:0000028	87	millisecond	UNITSONT	UO:0000028					2x2x2	millimeter	UNITSONT	UO:0000016	128x128x75	millimeter	UNITSONT	UO:0000016	90	degree	UNITSONT	UO:0000185														PEDS041_20110127_Diffusion Tensor Acquisition_mean diffusion	20110127	PEDS041/20110127/DWI/PEDS041_20110127_0020_DTI_1_1x0_30x1000.nii.gz
PEDS042	Magnetic Resonance Imaging	Siemens 3T TIM Trio	Siemens	3	tesla	UNITSONT	UO:0000228	Diffusion Tensor Acquisition	single-shot multi-slice using spin-echo EPI	9500	millisecond	UNITSONT	UO:0000028	87	millisecond	UNITSONT	UO:0000028					2x2x2	millimeter	UNITSONT	UO:0000016	128x128x75	millimeter	UNITSONT	UO:0000016	90	degree	UNITSONT	UO:0000185														PEDS042_20110129_Diffusion Tensor Acquisition_mean diffusion	20110129	PEDS042/20110129/DWI/PEDS042_20110129_0017_DTI_1_1x0_30x1000.nii.gz
PEDS043	Magnetic Resonance Imaging	Siemens 3T TIM Trio	Siemens	3	tesla	UNITSONT	UO:0000228	Diffusion Tensor Acquisition	single-shot multi-slice using spin-echo EPI	9500	millisecond	UNITSONT	UO:0000028	87	millisecond	UNITSONT	UO:0000028					2x2x2	millimeter	UNITSONT	UO:0000016	128x128x75	millimeter	UNITSONT	UO:0000016	90	degree	UNITSONT	UO:0000185														PEDS043_20110201_Diffusion Tensor Acquisition_mean diffusion	20110201	PEDS043/20110201/DWI/PEDS043_20110201_0017_DTI_1_1x0_30x1000.nii.gz
PEDS043	Magnetic Resonance Imaging	Siemens 3T TIM Trio	Siemens	3	tesla	UNITSONT	UO:0000228	Diffusion Tensor Acquisition	single-shot multi-slice using spin-echo EPI	9500	millisecond	UNITSONT	UO:0000028	87	millisecond	UNITSONT	UO:0000028					2x2x2	millimeter	UNITSONT	UO:0000016	128x128x75	millimeter	UNITSONT	UO:0000016	90	degree	UNITSONT	UO:0000185														PEDS043_20120207_Diffusion Tensor Acquisition_mean diffusion	20120207	PEDS043/20120207/DWI/PEDS043_20120207_0020_DTI_1_1x0_30x1000.nii.gz
PEDS043	Magnetic Resonance Imaging	Siemens 3T TIM Trio	Siemens	3	tesla	UNITSONT	UO:0000228	Diffusion Tensor Acquisition	single-shot multi-slice using spin-echo EPI	9500	millisecond	UNITSONT	UO:0000028	87	millisecond	UNITSONT	UO:0000028					2x2x2	millimeter	UNITSONT	UO:0000016	128x128x75	millimeter	UNITSONT	UO:0000016	90	degree	UNITSONT	UO:0000185														PEDS043_20130204_Diffusion Tensor Acquisition_mean diffusion	20130204	PEDS043/20130204/DWI/PEDS043_20130204_0023_DTI_1_1x0_30x1000.nii.gz
PEDS044	Magnetic Resonance Imaging	Siemens 3T TIM Trio	Siemens	3	tesla	UNITSONT	UO:0000228	Diffusion Tensor Acquisition	single-shot multi-slice using spin-echo EPI	9500	millisecond	UNITSONT	UO:0000028	87	millisecond	UNITSONT	UO:0000028					2x2x2	millimeter	UNITSONT	UO:0000016	128x128x75	millimeter	UNITSONT	UO:0000016	90	degree	UNITSONT	UO:0000185														PEDS044_20110202_Diffusion Tensor Acquisition_mean diffusion	20110202	PEDS044/20110202/DWI/PEDS044_20110202_0020_DTI_1_1x0_30x1000.nii.gz
PEDS045	Magnetic Resonance Imaging	Siemens 3T TIM Trio	Siemens	3	tesla	UNITSONT	UO:0000228	Diffusion Tensor Acquisition	single-shot multi-slice using spin-echo EPI	9500	millisecond	UNITSONT	UO:0000028	87	millisecond	UNITSONT	UO:0000028					2x2x2	millimeter	UNITSONT	UO:0000016	128x128x75	millimeter	UNITSONT	UO:0000016	90	degree	UNITSONT	UO:0000185														PEDS045_20110208_Diffusion Tensor Acquisition_mean diffusion	20110208	PEDS045/20110208/DWI/PEDS045_20110208_0020_DTI_1_1x0_30x1000.nii.gz
PEDS046	Magnetic Resonance Imaging	Siemens 3T TIM Trio	Siemens	3	tesla	UNITSONT	UO:0000228	Diffusion Tensor Acquisition	single-shot multi-slice using spin-echo EPI	9500	millisecond	UNITSONT	UO:0000028	87	millisecond	UNITSONT	UO:0000028					2x2x2	millimeter	UNITSONT	UO:0000016	128x128x75	millimeter	UNITSONT	UO:0000016	90	degree	UNITSONT	UO:0000185														PEDS046_20110211_Diffusion Tensor Acquisition_mean diffusion	20110211	PEDS046/20110211/DWI/PEDS046_20110211_0019_DTI_1_1x0_30x1000.nii.gz
PEDS046	Magnetic Resonance Imaging	Siemens 3T TIM Trio	Siemens	3	tesla	UNITSONT	UO:0000228	Diffusion Tensor Acquisition	single-shot multi-slice using spin-echo EPI	9500	millisecond	UNITSONT	UO:0000028	87	millisecond	UNITSONT	UO:0000028					2x2x2	millimeter	UNITSONT	UO:0000016	128x128x75	millimeter	UNITSONT	UO:0000016	90	degree	UNITSONT	UO:0000185														PEDS046_20120324_Diffusion Tensor Acquisition_mean diffusion	20120324	PEDS046/20120324/DWI/PEDS046_20120324_0019_DTI_1_1x0_30x1000.nii.gz
PEDS047	Magnetic Resonance Imaging	Siemens 3T TIM Trio	Siemens	3	tesla	UNITSONT	UO:0000228	Diffusion Tensor Acquisition	single-shot multi-slice using spin-echo EPI	9500	millisecond	UNITSONT	UO:0000028	87	millisecond	UNITSONT	UO:0000028					2x2x2	millimeter	UNITSONT	UO:0000016	128x128x75	millimeter	UNITSONT	UO:0000016	90	degree	UNITSONT	UO:0000185														PEDS047_20110214_Diffusion Tensor Acquisition_mean diffusion	20110214	PEDS047/20110214/DWI/PEDS047_20110214_0019_DTI_1_1x0_30x1000.nii.gz
PEDS048	Magnetic Resonance Imaging	Siemens 3T TIM Trio	Siemens	3	tesla	UNITSONT	UO:0000228	Diffusion Tensor Acquisition	single-shot multi-slice using spin-echo EPI	9500	millisecond	UNITSONT	UO:0000028	87	millisecond	UNITSONT	UO:0000028					2x2x2	millimeter	UNITSONT	UO:0000016	128x128x75	millimeter	UNITSONT	UO:0000016	90	degree	UNITSONT	UO:0000185														PEDS048_20110217_Diffusion Tensor Acquisition_mean diffusion	20110217	PEDS048/20110217/DWI/PEDS048_20110217_0017_DTI_1_1x0_30x1000.nii.gz
PEDS049	Magnetic Resonance Imaging	Siemens 3T TIM Trio	Siemens	3	tesla	UNITSONT	UO:0000228	Diffusion Tensor Acquisition	single-shot multi-slice using spin-echo EPI	9500	millisecond	UNITSONT	UO:0000028	87	millisecond	UNITSONT	UO:0000028					2x2x2	millimeter	UNITSONT	UO:0000016	128x128x75	millimeter	UNITSONT	UO:0000016	90	degree	UNITSONT	UO:0000185														PEDS049_20110217_Diffusion Tensor Acquisition_mean diffusion	20110217	PEDS049/20110217/DWI/PEDS049_20110217_0017_DTI_1_1x0_30x1000.nii.gz
PEDS049	Magnetic Resonance Imaging	Siemens 3T TIM Trio	Siemens	3	tesla	UNITSONT	UO:0000228	Diffusion Tensor Acquisition	single-shot multi-slice using spin-echo EPI	9500	millisecond	UNITSONT	UO:0000028	87	millisecond	UNITSONT	UO:0000028					2x2x2	millimeter	UNITSONT	UO:0000016	128x128x75	millimeter	UNITSONT	UO:0000016	90	degree	UNITSONT	UO:0000185														PEDS049_20120301_Diffusion Tensor Acquisition_mean diffusion	20120301	PEDS049/20120301/DWI/PEDS049_20120301_0021_DTI_1_1x0_30x1000.nii.gz
PEDS050	Magnetic Resonance Imaging	Siemens 3T TIM Trio	Siemens	3	tesla	UNITSONT	UO:0000228	Diffusion Tensor Acquisition	single-shot multi-slice using spin-echo EPI	9500	millisecond	UNITSONT	UO:0000028	87	millisecond	UNITSONT	UO:0000028					2x2x2	millimeter	UNITSONT	UO:0000016	128x128x75	millimeter	UNITSONT	UO:0000016	90	degree	UNITSONT	UO:0000185														PEDS050_20110223_Diffusion Tensor Acquisition_mean diffusion	20110223	PEDS050/20110223/DWI/PEDS050_20110223_0017_DTI_1_1x0_30x1000.nii.gz
[truncated: 259 more rows]
[truncated: 14 more columns]
